# Supplementary material for: Effectiveness of a combination strategy for linkage and retention in adult HIV care in Swaziland: The Link4Health cluster randomized trial
Source: PLoS Med. 2017 Nov 7;14(11):e1002420. doi: 10.1371/journal.pmed.1002420 (PMC5675376; doi:10.1371/journal.pmed.1002420)
Supplement: S1 Data — (XLSX) [file pmed.1002420.s002.xlsx]

## Sheet: #LN00053
Gender	Study ARM	Type of Facility (Mother or Baby clinic)	SU_ID	LINK_EVER (1 = yes, 0 = no)	combined_outcome (1 - yes, 0 = no)	retain_12m (1 - yes, 0 = no)	dead_12m (1 - yes, 0 = no)	dead_preart (1 - yes, 0 = no)	Transfer Out (1 - yes, 0 = no)	to_preart (1 - yes, 0 = no)	ltf_preart (1 - yes, 0 = no)	dead_postART (1 - yes, 0 = no)	TO_postART (1 - yes, 0 = no)	ltf_postart (1 - yes, 0 = no)	ltf_12m (1 - yes, 0 = no)	age_new (years)	AGE_CAT (1 = 18-24 y, 2 = 25-39 y, 3 = 40-49y, 4 = 50+, . = missing	away from home for at least 1 month in last year ( 1 = yes, 0 = no)	education ( 1 = none/primary, 2 = secondary or higher, . = missing)	income_usd	incomecat ( 1 = LE median, 2 = > median, . = missing)	unemployed (1 - yes, 0 = no)	marital status	Number of living children	lives alone (1 - yes, 0 = no)	Time at current residence (1 = LE 1 year, 2 = > 1 year, 3 = missing)	travel_time (minutes)	TRAVEL_CAT (1 = LE 30 minutes, 2 = 31-60 minutes, 3 = > 60 minutes, . = missing)	tb status at enrollment (1 = on treatment, 0 = not on treatment, . = missing)	point of service of HIV test (1 = VCT, 2 = PITC, . = missing)	FIRSTHIVTEST (1 - yes, 0 = no)	first HIV positive test (1 - yes, 0 = no)	family member with HIV (1 - yes, 0 = no)	Alcohol consumption in last 7 days (1 = every day, 2 = some days, 3 = never, . = missing)	Ever assessed for ART eligibility (1 - yes, 0 = no)	Ever ART eligible (1 - yes, 0 = no)	ART initiated (1 - yes, 0 = no)	Viral load measure among those on ART for 6 months (0 = suppressed, 1 = not suppressed, . = missing)	indicator for whether to include patient in 6m viral load analysis (1 = yes)	clinic_id
male	CIS	Mother	1	1	0	0	0	0	0	0	0	0	0	1	1	29	2	0	2	4.656	1	0	NOT MARRIED	0	0	2	20	1	0	1	1	1	0	3	1	1	1	.	0	8
male	CIS	Mother	1	1	1	1	0	0	0	0	0	0	0	0	0	41	3	0	2	.	.	0	MISSING/REFUSED	1	0	2	45	2	0	1	0	0	0	3	1	1	1	0	1	8
female	CIS	Mother	1	1	1	1	0	0	0	0	0	0	0	0	0	19	1	0	2	.	.	1	NOT MARRIED	1	0	1	30	1	0	1	1	1	1	2	1	1	1	0	1	8
male	CIS	Mother	1	1	1	1	0	0	0	0	0	0	0	0	0	27	2	0	1	27.934	2	0	NOT MARRIED	0	0	2	45	2	0	1	0	0	0	3	1	1	1	.	0	8
female	CIS	Mother	1	1	0	0	0	0	0	0	0	0	0	1	1	45	3	0	1	.	.	1	NOT MARRIED	1	0	1	20	1	0	1	1	1	1	2	1	1	1	.	0	8
female	CIS	Mother	1	1	1	1	0	0	0	0	0	0	0	0	0	20	1	0	1	4.656	1	1	SINGLE	1	0	2	45	2	0	1	1	1	0	3	1	1	1	.	0	8
female	CIS	Mother	1	1	0	0	0	0	0	0	1	0	0	0	1	25	2	0	2	.	.	1	NOT MARRIED	1	0	2	30	1	0	1	1	1	1	3	1	0	0	.	0	8
female	CIS	Mother	1	1	0	0	0	0	0	0	1	0	0	0	1	24	1	0	2	25.14	2	0	NOT MARRIED	1	1	2	7	1	0	1	1	1	1	3	1	0	0	.	0	8
female	CIS	Mother	1	1	1	1	0	0	0	0	0	0	0	0	0	22	1	0	2	.	.	1	NOT MARRIED	1	0	2	30	1	0	1	1	1	0	3	1	1	1	1	1	8
female	CIS	Mother	1	1	0	0	0	0	0	0	0	0	0	1	1	24	1	0	1	18.622	2	1	NOT MARRIED	1	0	2	15	1	0	2	1	1	1	3	1	1	1	1	1	8
male	CIS	Mother	1	1	1	1	0	0	0	0	0	0	0	0	0	27	2	1	1	41.9	2	0	MARRIED	1	0	2	90	3	0	2	1	1	1	2	1	1	1	0	1	8
female	CIS	Mother	1	1	0	0	0	0	0	0	0	0	0	1	1	50	4	0	1	.	.	1	SINGLE	2	0	2	.	9	0	1	1	1	0	3	1	1	1	.	0	8
male	CIS	Mother	1	1	1	1	0	0	0	0	0	0	0	0	0	50	4	0	1	.	.	1	MARRIED	1	0	2	45	2	0	2	1	1	0	2	1	1	1	0	1	8
male	CIS	Mother	1	1	1	1	0	0	0	0	0	0	0	0	0	30	2	0	1	2.793	1	0	MARRIED	1	0	2	45	2	0	2	1	1	0	3	1	1	1	0	1	8
female	CIS	Mother	1	1	1	1	0	0	0	0	0	0	0	0	0	43	3	0	1	1.862	1	1	NOT MARRIED	1	0	2	45	2	0	1	1	1	1	2	1	0	0	.	0	8
female	CIS	Mother	1	1	1	1	0	0	0	0	0	0	0	0	0	47	3	0	2	.	.	1	MARRIED	2	0	2	30	1	0	1	1	1	1	3	1	1	1	.	0	8
male	CIS	Mother	1	1	1	1	0	0	0	0	0	0	0	0	0	36	2	0	2	97.768	2	0	WIDOWED/DIVORCED	2	0	2	25	1	0	1	1	1	1	3	1	0	0	.	0	8
male	CIS	Mother	1	1	1	1	0	0	0	0	0	0	0	0	0	25	2	0	2	.	.	0	NOT MARRIED	0	0	2	15	1	0	1	0	1	1	3	1	0	0	.	0	8
female	CIS	Mother	1	1	1	1	0	0	0	0	0	0	0	0	0	25	2	0	1	.	.	1	MARRIED	0	0	1	20	1	0	2	0	0	0	3	1	1	1	0	1	8
female	CIS	Mother	1	0	0	0	0	0	0	0	1	0	0	0	1	24	1	0	1	.	.	1	MARRIED	1	0	2	15	1	0	1	1	1	1	3	1	0	0	.	0	8
female	CIS	Mother	1	0	0	0	0	0	0	0	1	0	0	0	1	24	1	1	2	.	.	1	NOT MARRIED	1	0	2	10	1	0	1	1	1	1	3	1	1	0	.	0	8
male	CIS	Mother	1	1	1	1	0	0	0	0	0	0	0	0	0	26	2	0	1	7.449	1	0	NOT MARRIED	1	0	2	65	3	0	1	1	1	1	3	1	0	0	.	0	8
female	CIS	Mother	1	1	0	0	0	0	0	0	1	0	0	0	1	36	2	0	2	.	.	1	MARRIED	1	0	2	60	2	0	2	1	1	1	3	1	0	0	.	0	8
female	CIS	Mother	1	1	1	1	0	0	0	0	0	0	0	0	0	26	2	1	2	.	.	1	NOT MARRIED	0	0	2	15	1	0	1	1	1	1	3	1	0	0	.	0	8
female	CIS	Mother	1	1	1	1	0	0	0	0	0	0	0	0	0	19	1	0	2	.	.	1	NOT MARRIED	1	0	2	30	1	0	1	1	1	1	3	1	0	0	.	0	8
male	CIS	Mother	1	1	0	0	0	0	1	0	0	0	1	0	0	30	2	1	2	.	.	0	NOT MARRIED	1	0	2	30	1	0	2	1	1	1	3	1	1	1	.	0	8
female	CIS	Mother	1	1	1	1	0	0	0	0	0	0	0	0	0	36	2	0	1	.	.	0	MARRIED	2	0	2	10	1	0	1	1	1	1	3	1	1	1	.	0	8
female	CIS	Mother	1	1	0	0	1	1	0	0	0	0	0	0	0	21	1	0	2	.	.	1	NOT MARRIED	0	0	2	15	1	0	2	0	0	0	3	1	0	0	.	0	8
female	CIS	Mother	1	1	1	1	0	0	0	0	0	0	0	0	0	21	1	0	2	.	.	1	NOT MARRIED	1	0	2	30	1	0	1	1	1	1	3	1	1	1	0	1	8
female	CIS	Mother	1	1	0	0	0	0	0	0	0	0	0	1	1	22	1	0	2	46.556	2	1	MARRIED	1	0	2	15	1	0	1	1	1	0	3	1	1	1	0	1	8
male	CIS	Mother	1	1	1	1	0	0	0	0	0	0	0	0	0	40	3	0	2	5.587	1	1	NOT MARRIED	1	0	2	15	1	0	1	1	1	0	3	1	1	1	0	1	8
female	CIS	Mother	1	1	1	1	0	0	0	0	0	0	0	0	0	21	1	0	2	.	.	1	MARRIED	1	0	1	5	1	0	1	1	1	1	3	1	1	1	0	1	8
male	CIS	Mother	1	1	1	1	0	0	0	0	0	0	0	0	0	30	2	0	2	.	.	0	MARRIED	1	0	2	25	1	0	2	1	1	1	2	1	1	1	0	1	8
male	CIS	Mother	1	1	1	1	0	0	0	0	0	0	0	0	0	33	2	0	2	.	.	1	MARRIED	1	0	2	20	1	0	1	1	1	1	3	1	1	1	0	1	8
female	CIS	Mother	1	1	1	1	0	0	0	0	0	0	0	0	0	27	2	0	2	2.328	1	1	MARRIED	2	0	1	60	2	0	1	0	0	1	3	1	1	1	0	1	8
female	CIS	Mother	1	1	0	0	0	0	0	0	1	0	0	0	1	24	1	0	2	18.622	2	0	SINGLE	1	0	2	60	2	0	1	1	1	1	3	1	0	0	.	0	8
male	CIS	Mother	1	1	1	1	0	0	0	0	0	0	0	0	0	58	4	0	1	.	.	1	MARRIED	2	0	2	20	1	0	2	1	1	0	3	1	1	1	0	1	8
male	CIS	Mother	1	1	1	1	0	0	0	0	0	0	0	0	0	55	4	0	1	46.556	2	0	MARRIED	2	0	2	30	1	0	1	1	1	0	3	1	1	1	0	1	8
female	CIS	Mother	1	1	0	0	0	0	0	0	0	0	0	1	1	28	2	0	1	13.967	1	0	NOT MARRIED	1	0	1	30	1	0	1	1	1	0	3	1	1	1	1	1	8
female	CIS	Mother	1	1	1	1	0	0	0	0	0	0	0	0	0	74	4	0	1	.	.	1	WIDOWED/DIVORCED	2	0	2	20	1	0	2	1	1	0	3	1	1	1	0	1	8
female	CIS	Mother	1	1	0	0	0	0	0	0	1	0	0	0	1	27	2	0	2	32.589	2	0	NOT MARRIED	1	0	2	15	1	0	1	1	1	1	3	1	0	0	.	0	8
male	CIS	Mother	1	1	0	0	0	0	0	0	0	0	0	1	1	64	4	0	1	46.556	2	0	MARRIED	1	0	2	100	3	0	1	1	1	1	2	1	1	1	1	1	8
female	CIS	Mother	1	1	0	0	0	0	0	0	1	0	0	0	1	23	1	1	2	.	.	1	NOT MARRIED	0	0	1	30	1	0	2	1	1	1	2	1	1	0	.	0	8
female	CIS	Mother	1	1	1	1	0	0	0	0	0	0	0	0	0	28	2	1	2	74.49	2	1	MARRIED	1	0	2	30	1	0	1	1	1	1	3	1	1	1	.	0	8
female	CIS	Mother	1	1	1	1	0	0	0	0	0	0	0	0	0	35	2	0	2	18.622	2	0	MARRIED	2	0	2	45	2	0	1	1	1	1	3	1	0	0	.	0	8
male	CIS	Mother	1	1	1	1	0	0	0	0	0	0	0	0	0	55	4	0	1	.	.	1	WIDOWED/DIVORCED	1	0	2	90	3	0	2	1	1	0	2	1	1	1	0	1	8
female	CIS	Mother	1	1	1	1	0	0	0	0	0	0	0	0	0	50	4	1	1	13.967	1	0	NOT MARRIED	1	0	2	105	3	0	1	1	1	0	3	1	0	0	.	0	8
male	CIS	Mother	1	1	1	1	0	0	0	0	0	0	0	0	0	54	4	0	1	0.931	1	1	MARRIED	2	0	2	45	2	0	1	1	1	1	3	1	1	1	.	0	8
female	CIS	Mother	1	1	1	1	0	0	0	0	0	0	0	0	0	50	4	0	1	2.328	1	1	WIDOWED/DIVORCED	0	0	2	15	1	0	1	1	1	0	3	1	1	1	0	1	8
male	CIS	Mother	1	1	1	1	0	0	0	0	0	0	0	0	0	47	3	0	1	37.245	2	0	MARRIED	2	0	2	30	1	0	1	1	1	0	3	1	1	1	0	1	8
male	CIS	Mother	1	0	0	0	0	0	0	0	1	0	0	0	1	34	2	0	1	4.656	1	0	MARRIED	2	0	2	30	1	0	2	1	1	0	3	1	1	0	.	0	8
female	CIS	Mother	1	1	0	0	0	0	0	0	0	0	0	1	1	25	2	0	1	.	.	1	MARRIED	1	0	1	15	1	0	2	1	1	0	3	1	1	1	.	0	8
male	CIS	Mother	1	1	1	1	0	0	0	0	0	0	0	0	0	50	4	0	2	.	.	1	NOT MARRIED	2	0	2	60	2	0	1	1	1	1	2	1	1	1	0	1	8
female	CIS	Mother	1	0	0	0	0	0	0	0	1	0	0	0	1	32	2	0	2	.	.	1	SINGLE	1	0	2	15	1	0	1	1	1	0	3	1	0	0	.	0	8
male	CIS	Mother	1	1	0	0	0	0	0	0	0	0	0	1	1	40	3	0	1	.	.	1	MARRIED	1	0	2	30	1	0	2	1	1	1	1	1	1	1	1	1	8
male	CIS	Mother	1	1	1	1	0	0	0	0	0	0	0	0	0	28	2	0	2	.	.	1	MARRIED	2	0	2	45	2	0	1	1	1	1	2	1	1	1	0	1	8
male	CIS	Mother	1	1	1	1	0	0	0	0	0	0	0	0	0	29	2	0	1	.	.	1	NOT MARRIED	2	0	2	20	1	0	2	0	0	0	2	1	1	1	0	1	8
female	CIS	Mother	1	0	0	0	0	0	0	0	1	0	0	0	1	26	2	0	1	.	.	1	WIDOWED/DIVORCED	2	0	2	45	2	0	1	1	1	0	3	1	1	0	.	0	8
female	CIS	Mother	1	1	0	0	0	0	1	1	0	0	0	0	0	43	3	0	2	.	.	1	MARRIED	2	0	1	20	1	0	1	0	0	1	3	1	0	0	.	0	8
female	CIS	Mother	1	1	0	0	0	0	1	0	0	0	1	0	0	50	4	0	2	37.245	2	1	WIDOWED/DIVORCED	2	0	2	45	2	0	1	1	1	0	3	1	1	1	.	0	8
female	CIS	Mother	1	1	1	1	0	0	0	0	0	0	0	0	0	50	4	0	1	.	.	1	WIDOWED/DIVORCED	2	0	2	30	1	1	1	1	1	0	3	1	1	1	1	1	8
female	CIS	Mother	1	0	0	0	0	0	0	0	1	0	0	0	1	18	1	0	2	.	.	1	NOT MARRIED	0	0	2	30	1	0	2	1	1	1	3	1	0	0	.	0	8
female	CIS	Mother	1	0	0	0	0	0	0	0	1	0	0	0	1	27	2	0	1	.	.	1	NOT MARRIED	1	0	2	45	2	0	2	1	1	0	3	1	1	0	.	0	8
male	CIS	Mother	1	1	1	1	0	0	0	0	0	0	0	0	0	46	3	0	2	93.112	2	1	MARRIED	1	0	2	60	2	0	1	1	1	1	2	1	0	0	.	0	8
female	CIS	Mother	1	1	1	1	0	0	0	0	0	0	0	0	0	35	2	0	2	.	.	1	MARRIED	2	0	2	60	2	0	2	1	1	1	3	1	1	1	0	1	8
female	CIS	Mother	1	1	1	1	0	0	0	0	0	0	0	0	0	29	2	1	1	.	.	1	NOT MARRIED	1	0	2	10	1	0	1	1	1	0	3	1	1	1	0	1	8
female	CIS	Mother	1	1	1	1	0	0	0	0	0	0	0	0	0	23	1	0	2	.	.	1	NOT MARRIED	0	0	2	60	2	0	1	1	1	0	3	1	1	1	0	1	8
female	CIS	Mother	1	1	1	1	0	0	0	0	0	0	0	0	0	30	2	0	1	.	.	1	NOT MARRIED	1	0	2	45	2	0	1	1	1	1	3	1	1	1	1	1	8
female	CIS	Mother	1	1	0	1	0	0	0	0	0	0	0	0	0	36	2	0	1	.	.	1	MARRIED	1	0	2	75	3	0	1	1	1	1	3	1	0	0	.	0	8
female	CIS	Mother	1	1	1	1	0	0	0	0	0	0	0	0	0	36	2	1	1	37.245	2	1	NOT MARRIED	2	0	2	30	1	0	2	1	1	1	3	1	1	1	1	1	8
male	CIS	Mother	1	1	1	1	0	0	0	0	0	0	0	0	0	49	3	1	1	111.734	2	0	MARRIED	2	1	2	45	2	0	1	1	1	1	3	1	0	0	.	0	8
male	CIS	Mother	1	1	1	1	0	0	0	0	0	0	0	0	0	52	4	0	1	.	.	0	MARRIED	2	0	2	60	2	0	2	1	1	1	3	1	1	1	0	1	8
male	CIS	Mother	1	1	1	1	0	0	0	0	0	0	0	0	0	20	1	0	1	.	.	0	NOT MARRIED	0	0	2	40	2	0	2	1	1	0	3	1	1	1	0	1	8
female	CIS	Mother	1	1	1	1	0	0	0	0	0	0	0	0	0	38	2	0	1	.	.	1	MARRIED	1	0	2	50	2	0	2	1	1	1	3	1	1	1	.	0	8
female	CIS	Mother	1	1	1	1	0	0	0	0	0	0	0	0	0	32	2	1	2	.	.	1	MARRIED	2	0	2	45	2	0	2	1	1	1	3	1	1	1	0	1	8
female	CIS	Mother	1	1	1	1	0	0	0	0	0	0	0	0	0	43	3	0	2	.	.	1	SINGLE	0	0	2	30	1	0	2	1	1	0	3	1	1	1	0	1	8
male	CIS	Mother	1	1	1	1	0	0	0	0	0	0	0	0	0	57	4	0	1	.	.	1	MARRIED	2	0	2	30	1	0	1	1	1	0	2	1	1	1	0	1	8
female	CIS	Mother	1	1	1	1	0	0	0	0	0	0	0	0	0	22	1	0	2	.	.	1	NOT MARRIED	1	0	2	70	3	0	2	1	1	1	3	1	1	0	.	0	8
male	CIS	Mother	1	1	1	1	0	0	0	0	0	0	0	0	0	37	2	0	1	.	.	1	MARRIED	1	0	2	10	1	0	1	1	1	0	2	1	1	1	0	1	8
male	CIS	Mother	1	1	1	1	0	0	0	0	0	0	0	0	0	31	2	0	1	74.49	2	0	MARRIED	1	0	2	15	1	0	2	1	1	1	2	1	1	1	0	1	8
male	CIS	Mother	1	0	0	0	0	0	0	0	1	0	0	0	1	32	2	0	1	32.589	2	0	NOT MARRIED	0	1	2	60	2	0	2	1	1	1	3	1	1	0	.	0	8
female	CIS	Mother	1	1	1	1	0	0	0	0	0	0	0	0	0	41	3	0	2	115.459	2	0	NOT MARRIED	1	1	2	5	1	0	1	1	1	0	2	1	1	1	0	1	8
female	CIS	Mother	1	1	0	0	0	0	0	0	1	0	0	0	1	20	1	0	2	.	.	1	MARRIED	1	0	1	30	1	0	1	1	1	0	3	1	0	0	.	0	8
female	CIS	Mother	1	1	0	0	0	0	0	0	1	0	0	0	1	26	2	0	1	.	.	1	NOT MARRIED	1	0	2	20	1	0	1	1	1	1	3	1	0	0	.	0	8
female	CIS	Mother	1	1	1	1	0	0	0	0	0	0	0	0	0	49	3	0	1	.	.	1	SINGLE	1	0	2	20	1	0	1	1	1	1	2	1	1	1	1	1	8
female	CIS	Mother	1	1	1	1	0	0	0	0	0	0	0	0	0	24	1	0	2	.	.	1	MARRIED	1	0	2	15	1	0	2	1	1	1	3	1	1	1	0	1	8
female	CIS	Mother	1	1	1	1	0	0	0	0	0	0	0	0	0	41	3	0	2	.	.	0	MARRIED	1	0	2	60	2	0	1	1	1	1	3	1	1	1	0	1	8
female	CIS	Mother	1	1	0	0	0	0	0	0	1	0	0	0	1	24	1	0	1	.	.	1	NOT MARRIED	1	0	2	30	1	0	2	1	1	1	3	1	0	0	.	0	8
female	CIS	Mother	1	1	1	1	0	0	0	0	0	0	0	0	0	29	2	0	1	.	.	1	SINGLE	1	0	2	30	1	0	1	1	1	0	2	1	1	1	0	1	8
female	CIS	Mother	1	1	0	0	0	0	0	0	1	0	0	0	1	19	1	0	2	.	.	1	NOT MARRIED	0	0	2	30	1	0	2	1	1	0	3	1	1	0	.	0	8
female	CIS	Mother	1	1	1	1	0	0	0	0	0	0	0	0	0	58	4	0	3	.	.	1	MARRIED	2	0	2	45	2	0	1	1	1	1	3	1	1	1	0	1	8
female	CIS	Mother	1	1	1	1	0	0	0	0	0	0	0	0	0	51	4	0	2	.	.	1	WIDOWED/DIVORCED	2	0	2	45	2	0	1	1	1	1	2	1	1	1	0	1	8
male	CIS	Mother	1	1	1	1	0	0	0	0	0	0	0	0	0	28	2	0	1	.	.	1	NOT MARRIED	1	0	2	20	1	0	1	1	1	1	2	1	0	0	.	0	8
female	CIS	Mother	1	1	1	1	0	0	0	0	0	0	0	0	0	28	2	0	1	46.556	2	0	NOT MARRIED	1	0	2	30	1	0	2	1	1	0	3	1	0	0	.	0	8
female	CIS	Mother	1	1	0	0	0	0	0	0	1	0	0	0	1	47	3	0	1	.	.	1	WIDOWED/DIVORCED	2	0	2	45	2	0	2	1	1	1	3	1	0	0	.	0	8
female	CIS	Mother	1	1	1	1	0	0	0	0	0	0	0	0	0	23	1	0	1	.	.	1	NOT MARRIED	1	0	2	60	2	0	2	1	1	1	3	1	0	0	.	0	8
male	CIS	Mother	1	1	1	1	0	0	0	0	0	0	0	0	0	32	2	0	2	.	.	1	NOT MARRIED	1	0	2	35	2	0	2	1	1	1	3	1	1	1	0	1	8
female	CIS	Mother	1	0	0	0	0	0	0	0	1	0	0	0	1	46	3	0	1	.	.	1	MARRIED	2	0	2	60	2	0	2	1	1	1	3	1	1	0	.	0	8
male	CIS	Mother	1	1	1	1	0	0	0	0	0	0	0	0	0	28	2	0	2	.	.	1	MARRIED	1	0	2	40	2	0	1	1	1	1	3	1	1	1	0	1	8
male	CIS	Mother	1	1	1	1	0	0	0	0	0	0	0	0	0	39	2	0	1	.	.	0	MARRIED	1	0	2	45	2	0	1	1	1	0	3	1	1	1	0	1	8
male	CIS	Mother	1	1	0	0	0	0	0	0	1	0	0	0	1	31	2	0	2	.	.	0	NOT MARRIED	1	1	2	60	2	0	1	1	1	1	2	1	0	0	.	0	8
female	CIS	Mother	1	1	1	1	0	0	0	0	0	0	0	0	0	34	2	1	1	.	.	1	NOT MARRIED	2	0	2	120	3	0	1	1	1	1	3	1	0	0	.	0	8
female	CIS	Mother	1	1	1	1	0	0	0	0	0	0	0	0	0	27	2	0	1	23.278	2	0	MARRIED	1	0	1	25	1	0	1	1	1	1	3	1	1	1	.	0	8
female	CIS	Mother	1	1	1	1	0	0	0	0	0	0	0	0	0	24	1	0	1	.	.	1	MARRIED	1	0	2	15	1	0	1	1	1	1	3	1	1	1	0	1	8
female	CIS	Mother	1	1	1	1	0	0	0	0	0	0	0	0	0	39	2	0	2	.	.	1	MARRIED	1	0	2	60	2	1	1	0	1	0	3	1	1	1	0	1	8
female	CIS	Mother	1	1	1	1	0	0	0	0	0	0	0	0	0	33	2	0	2	.	.	1	MARRIED	1	0	1	30	1	0	1	1	1	1	3	1	0	0	.	0	8
female	CIS	Mother	1	1	1	1	0	0	0	0	0	0	0	0	0	43	3	0	2	.	.	1	MARRIED	2	0	2	60	2	1	1	1	1	0	3	1	1	1	0	1	8
male	CIS	Mother	1	1	0	1	0	0	0	0	0	0	0	0	0	34	2	1	1	.	.	1	MARRIED	2	0	2	60	2	0	1	1	1	0	3	1	1	1	.	0	8
female	CIS	Mother	1	1	0	0	1	1	0	0	0	0	0	0	0	26	2	0	1	.	.	1	MARRIED	0	0	2	60	2	0	2	1	1	1	3	1	1	0	.	0	8
female	CIS	Mother	1	1	0	0	0	0	0	0	1	0	0	0	1	19	1	1	1	0.931	1	1	NOT MARRIED	0	0	1	30	1	0	1	1	1	1	3	1	0	0	.	0	8
female	CIS	Mother	1	1	1	1	0	0	0	0	0	0	0	0	0	61	4	0	2	.	.	1	WIDOWED/DIVORCED	1	0	2	90	3	0	2	0	1	0	3	1	0	0	.	0	8
male	CIS	Mother	1	1	1	1	0	0	0	0	0	0	0	0	0	34	2	0	2	.	.	0	NOT MARRIED	0	0	2	10	1	1	1	1	1	1	2	1	1	1	0	1	8
male	CIS	Mother	1	1	1	1	0	0	0	0	0	0	0	0	0	26	2	0	1	.	.	1	WIDOWED/DIVORCED	0	0	2	67	3	0	1	1	1	0	3	1	1	1	1	1	8
female	CIS	Mother	1	1	0	0	1	0	0	0	0	1	0	0	0	32	2	0	1	13.967	1	0	NOT MARRIED	1	0	2	45	2	0	1	1	1	0	3	1	1	1	.	0	8
female	CIS	Mother	1	0	0	0	0	0	0	0	1	0	0	0	1	24	1	1	2	.	.	1	NOT MARRIED	0	0	2	180	3	1	2	1	1	1	3	1	1	0	.	0	8
male	CIS	Mother	1	1	0	0	0	0	0	0	1	0	0	0	1	33	2	0	1	.	.	0	NOT MARRIED	1	1	2	30	1	0	1	1	1	0	3	1	1	0	.	0	8
female	CIS	Mother	1	1	0	0	0	0	0	0	0	0	0	1	1	48	3	0	1	.	.	1	SINGLE	2	0	2	30	1	0	1	1	1	0	3	1	1	1	0	1	8
female	CIS	Baby	1	1	1	1	0	0	0	0	0	0	0	0	0	22	1	0	1	.	.	1	NOT MARRIED	1	0	2	30	1	0	1	0	1	1	3	1	1	1	0	1	5
female	CIS	Baby	1	1	1	1	0	0	0	0	0	0	0	0	0	28	2	0	2	18.622	2	1	MARRIED	1	0	2	50	2	0	1	0	1	0	3	1	0	0	.	0	5
male	CIS	Baby	1	0	0	0	0	0	0	0	1	0	0	0	1	30	2	0	1	35.383	2	0	SINGLE	1	0	2	30	1	0	1	0	1	0	3	1	1	0	.	0	5
female	CIS	Baby	1	1	1	1	0	0	0	0	0	0	0	0	0	23	1	0	1	13.967	1	0	SINGLE	0	0	2	20	1	0	1	1	1	0	3	1	0	0	.	0	5
male	CIS	Baby	1	1	1	1	0	0	0	0	0	0	0	0	0	32	2	0	2	83.801	2	0	NOT MARRIED	1	0	1	18	1	0	1	1	1	0	3	1	1	1	.	0	5
female	CIS	Baby	1	1	1	1	0	0	0	0	0	0	0	0	0	39	2	0	1	4.656	1	1	SINGLE	2	0	2	30	1	0	1	1	1	0	3	1	1	1	0	1	5
female	CIS	Baby	1	1	0	0	0	0	0	0	1	0	0	0	1	29	2	0	2	4.656	1	1	MARRIED	1	0	2	30	1	0	1	0	1	0	3	1	1	0	.	0	5
female	CIS	Baby	1	1	0	0	0	0	1	1	0	0	0	0	0	19	1	0	1	3.724	1	1	SINGLE	1	0	2	45	2	0	1	0	1	0	3	1	0	0	.	0	5
female	CIS	Baby	1	1	1	1	0	0	0	0	0	0	0	0	0	27	2	0	1	13.967	1	0	NOT MARRIED	1	0	2	40	2	0	1	1	1	0	3	1	0	0	.	0	5
female	CIS	Baby	1	1	1	1	0	0	0	0	0	0	0	0	0	40	3	0	1	18.622	2	1	MARRIED	2	0	2	30	1	0	1	0	1	1	2	1	0	0	.	0	5
male	CIS	Baby	1	1	1	1	0	0	0	0	0	0	0	0	0	36	2	0	1	18.622	2	1	NOT MARRIED	1	0	2	30	1	0	1	1	1	1	2	1	1	1	0	1	5
male	CIS	Baby	1	1	1	1	0	0	0	0	0	0	0	0	0	40	3	0	1	16.76	2	0	SINGLE	2	0	2	30	1	0	1	1	1	1	2	1	0	0	.	0	5
male	CIS	Baby	1	1	1	1	0	0	0	0	0	0	0	0	0	28	2	0	2	2.793	1	1	SINGLE	0	0	2	40	2	0	1	0	1	1	2	1	0	0	.	0	5
male	CIS	Baby	1	1	1	1	0	0	0	0	0	0	0	0	0	37	2	0	1	5.587	1	1	SINGLE	0	0	2	35	2	0	2	0	1	0	3	1	1	1	0	1	5
male	CIS	Baby	1	1	0	0	0	0	0	0	0	0	0	1	1	30	2	0	1	4.656	1	0	MARRIED	1	0	2	45	2	0	1	0	1	1	3	1	1	1	0	1	5
female	CIS	Baby	1	1	1	1	0	0	0	0	0	0	0	0	0	20	1	0	2	0.931	1	1	SINGLE	0	0	2	25	1	0	1	1	1	0	3	1	0	0	.	0	5
female	CIS	Baby	1	1	0	0	0	0	0	0	1	0	0	0	1	21	1	0	2	4.656	1	1	SINGLE	0	0	2	48	2	0	2	1	1	0	3	1	0	0	.	0	5
male	CIS	Baby	1	1	1	1	0	0	0	0	0	0	0	0	0	49	3	0	2	7.449	1	1	MARRIED	1	0	2	47	2	0	2	0	1	0	2	1	1	1	0	1	5
male	CIS	Baby	1	1	0	0	0	0	0	0	0	0	0	1	1	28	2	0	2	6.518	1	1	SINGLE	0	0	2	25	1	0	1	0	1	1	2	1	1	1	1	1	5
female	CIS	Baby	1	1	1	1	0	0	0	0	0	0	0	0	0	34	2	0	2	4.656	1	1	MARRIED	1	0	2	20	1	0	1	0	1	0	3	1	0	0	.	0	5
female	CIS	Baby	1	1	1	1	0	0	0	0	0	0	0	0	0	37	2	0	2	1.862	1	1	SINGLE	1	0	1	22	1	0	2	0	1	0	3	1	0	0	.	0	5
female	CIS	Baby	1	1	1	1	0	0	0	0	0	0	0	0	0	55	4	0	1	2.328	1	1	SINGLE	2	0	2	10	1	0	1	1	1	0	3	1	1	1	1	1	5
female	CIS	Baby	1	1	1	1	0	0	0	0	0	0	0	0	0	24	1	0	1	13.967	1	1	SINGLE	1	0	2	45	2	0	1	0	1	1	3	1	1	0	.	0	5
female	CIS	Baby	1	1	1	1	0	0	0	0	0	0	0	0	0	18	1	0	1	13.967	1	1	SINGLE	0	0	2	10	1	0	1	1	1	1	2	1	0	0	.	0	5
male	CIS	Baby	1	1	1	1	0	0	0	0	0	0	0	0	0	48	3	0	1	4.656	1	0	MARRIED	1	0	2	40	2	0	1	0	1	1	3	1	1	0	.	0	5
female	CIS	Baby	1	1	0	0	0	0	0	0	1	0	0	0	1	23	1	0	1	5.587	1	1	NOT MARRIED	1	0	2	35	2	0	1	0	1	1	3	1	0	0	.	0	5
male	CIS	Baby	1	1	0	0	0	0	0	0	1	0	0	0	1	30	2	0	2	186.224	2	0	NOT MARRIED	1	0	2	15	1	0	1	1	1	0	3	1	0	0	.	0	5
female	CIS	Baby	1	1	0	0	0	0	0	0	1	0	0	0	1	21	1	0	2	4.656	1	1	SINGLE	0	0	2	45	2	0	2	1	1	1	2	1	0	0	.	0	5
male	CIS	Baby	1	1	0	0	0	0	0	0	0	0	0	1	1	27	2	0	1	27.934	2	0	SINGLE	1	0	2	30	1	0	1	0	1	1	3	1	1	1	0	1	5
female	CIS	Baby	1	1	1	1	0	0	0	0	0	0	0	0	0	54	4	0	2	4.656	1	0	SINGLE	2	0	2	10	1	0	1	1	1	0	3	1	0	0	.	0	5
female	CIS	Baby	1	1	1	1	0	0	0	0	0	0	0	0	0	35	2	0	1	20.485	2	1	NOT MARRIED	1	0	2	10	1	0	1	1	1	1	3	1	0	0	.	0	5
female	CIS	Baby	1	1	1	1	0	0	0	0	0	0	0	0	0	41	3	0	1	2.328	1	1	MARRIED	1	0	2	10	1	0	1	1	1	0	3	1	0	0	.	0	5
female	CIS	Baby	1	1	1	1	0	0	0	0	0	0	0	0	0	44	3	0	2	5.587	1	1	SINGLE	1	0	2	10	1	0	1	1	1	1	3	1	1	1	1	1	5
male	CIS	Baby	1	1	1	1	0	0	0	0	0	0	0	0	0	27	2	0	1	5.121	1	1	SINGLE	1	0	2	35	2	0	1	0	1	1	2	1	0	0	.	0	5
female	CIS	Baby	1	1	1	1	0	0	0	0	0	0	0	0	0	32	2	0	2	1.862	1	1	MARRIED	1	0	2	30	1	0	1	0	0	1	3	1	0	0	.	0	5
female	CIS	Baby	1	1	1	1	0	0	0	0	0	0	0	0	0	31	2	0	2	0.931	1	1	NOT MARRIED	1	0	2	20	1	0	1	0	0	1	3	1	1	1	.	0	5
male	CIS	Baby	1	1	1	1	0	0	0	0	0	0	0	0	0	43	3	0	1	7.449	1	1	MARRIED	2	0	2	10	1	0	1	0	0	1	3	1	1	1	.	0	5
female	CIS	Baby	1	1	1	1	0	0	0	0	0	0	0	0	0	35	2	0	2	20.95	2	1	MARRIED	2	0	2	30	1	0	1	0	0	1	3	1	1	1	1	1	5
male	CIS	Baby	1	1	1	1	0	0	0	0	0	0	0	0	0	28	2	0	2	4.656	1	1	SINGLE	0	0	2	15	1	0	1	0	1	0	2	1	0	0	.	0	5
female	CIS	Baby	1	1	1	1	0	0	0	0	0	0	0	0	0	49	3	0	1	2.328	1	1	MARRIED	1	0	2	15	1	0	1	0	0	0	3	1	1	1	.	0	5
male	CIS	Baby	1	1	1	1	0	0	0	0	0	0	0	0	0	25	2	0	1	27.934	2	0	SINGLE	0	0	2	15	1	0	1	0	1	0	3	1	0	0	.	0	5
female	CIS	Baby	1	1	1	1	0	0	0	0	0	0	0	0	0	24	1	0	2	1.862	1	1	SINGLE	1	0	2	10	1	0	1	0	1	1	3	1	0	0	.	0	5
female	CIS	Baby	1	1	1	1	0	0	0	0	0	0	0	0	0	29	2	0	1	16.76	2	1	SINGLE	1	0	2	5	1	0	1	0	1	1	3	1	1	1	.	0	5
female	CIS	Baby	1	1	1	1	0	0	0	0	0	0	0	0	0	24	1	0	1	23.278	2	1	SINGLE	0	0	2	5	1	0	1	0	1	1	3	1	0	0	.	0	5
male	CIS	Baby	1	1	1	1	0	0	0	0	0	0	0	0	0	26	2	0	2	13.036	1	1	SINGLE	1	0	2	15	1	0	1	1	1	0	2	1	1	1	0	1	5
male	CIS	Baby	1	1	1	1	0	0	0	0	0	0	0	0	0	25	2	0	1	12.105	1	0	NOT MARRIED	1	0	2	25	1	0	1	0	1	1	2	1	1	1	0	1	5
female	CIS	Baby	1	1	0	1	0	0	0	0	0	0	0	0	0	21	1	0	2	5.587	1	1	MARRIED	1	0	1	30	1	0	1	0	1	0	3	1	1	1	.	0	5
female	CIS	Baby	1	1	1	1	0	0	0	0	0	0	0	0	0	22	1	0	2	4.656	1	1	SINGLE	0	0	2	30	1	0	1	0	1	0	3	1	0	0	.	0	5
male	CIS	Baby	1	1	1	1	0	0	0	0	0	0	0	0	0	36	2	0	1	7.449	1	0	MARRIED	1	0	2	35	2	0	1	1	1	1	3	1	0	0	.	0	5
female	CIS	Baby	1	1	1	1	0	0	0	0	0	0	0	0	0	28	2	0	2	7.449	1	1	SINGLE	1	0	2	45	2	0	1	1	1	1	3	1	0	0	.	0	5
female	CIS	Baby	1	1	1	1	0	0	0	0	0	0	0	0	0	19	1	0	1	9.311	1	1	SINGLE	1	0	2	25	1	0	1	1	1	0	3	1	1	1	.	0	5
female	CIS	Baby	1	1	1	1	0	0	0	0	0	0	0	0	0	30	2	0	1	4.656	1	1	MARRIED	2	0	2	35	2	0	1	0	1	0	3	1	1	0	.	0	5
male	CIS	Baby	1	1	1	1	0	0	0	0	0	0	0	0	0	40	3	0	1	11.173	1	0	MARRIED	1	0	2	30	1	0	1	0	1	1	3	1	0	0	.	0	5
male	CIS	Baby	1	1	1	1	0	0	0	0	0	0	0	0	0	22	1	0	1	7.449	1	1	SINGLE	0	0	2	10	1	0	1	0	1	0	2	1	0	0	.	0	5
female	CIS	Baby	1	1	1	1	0	0	0	0	0	0	0	0	0	19	1	0	2	7.449	1	1	SINGLE	1	0	2	45	2	0	1	0	1	0	3	1	0	0	.	0	5
male	CIS	Baby	1	1	1	1	0	0	0	0	0	0	0	0	0	56	4	0	1	11.639	1	1	MARRIED	1	0	2	10	1	0	1	0	1	0	2	1	1	1	1	1	5
male	CIS	Baby	1	1	1	1	0	0	0	0	0	0	0	0	0	37	2	0	2	7.449	1	0	MARRIED	1	0	2	35	2	0	1	0	0	1	2	1	1	1	0	1	5
female	CIS	Baby	1	1	1	1	0	0	0	0	0	0	0	0	0	19	1	0	1	11.173	1	1	SINGLE	0	0	2	10	1	0	1	0	1	1	2	1	1	1	0	1	5
male	CIS	Baby	1	1	1	1	0	0	0	0	0	0	0	0	0	24	1	0	1	1.862	1	1	SINGLE	0	0	2	10	1	0	1	1	1	1	2	1	1	1	0	1	5
female	CIS	Baby	1	1	1	1	0	0	0	0	0	0	0	0	0	45	3	0	2	13.967	1	1	MARRIED	1	0	2	5	1	0	1	0	1	0	3	1	1	1	0	1	5
female	CIS	Baby	1	1	1	1	0	0	0	0	0	0	0	0	0	40	3	0	1	4.656	1	1	NOT MARRIED	1	0	2	30	1	0	1	0	1	1	2	1	0	0	.	0	5
female	CIS	Baby	1	1	0	0	0	0	0	0	1	0	0	0	1	23	1	0	2	23.278	2	1	MARRIED	1	0	2	30	1	0	1	0	1	1	3	1	0	0	.	0	5
female	CIS	Baby	1	1	1	1	0	0	0	0	0	0	0	0	0	28	2	0	2	16.76	2	1	SINGLE	1	0	2	10	1	0	1	0	0	1	3	1	0	0	.	0	5
female	CIS	Baby	1	1	1	1	0	0	0	0	0	0	0	0	0	46	3	0	2	8.38	1	1	MARRIED	2	0	2	10	1	0	1	0	1	1	2	1	1	1	.	0	5
male	CIS	Baby	1	1	0	0	0	0	0	0	0	0	0	1	1	24	1	0	2	4.656	1	1	SINGLE	0	0	2	15	1	0	1	0	1	0	2	1	1	1	.	0	5
female	CIS	Baby	1	1	0	0	0	0	0	0	1	0	0	0	1	28	2	0	2	8.38	1	1	SINGLE	1	0	2	15	1	0	1	0	1	1	3	1	0	0	.	0	5
male	CIS	Baby	1	1	0	0	0	0	0	0	1	0	0	0	1	23	1	0	2	13.967	1	0	SINGLE	0	0	2	15	1	0	1	0	0	1	2	1	1	0	.	0	5
male	CIS	Baby	1	1	0	0	0	0	0	0	1	0	0	0	1	33	2	0	2	4.656	1	1	SINGLE	0	0	2	15	1	0	1	0	1	0	2	1	1	0	.	0	5
male	CIS	Baby	1	1	1	1	0	0	0	0	0	0	0	0	0	24	1	0	2	23.278	2	0	NOT MARRIED	0	0	2	15	1	0	1	0	1	0	3	1	0	0	.	0	5
female	CIS	Baby	1	1	1	1	0	0	0	0	0	0	0	0	0	28	2	0	2	1.955	1	0	SINGLE	1	0	2	5	1	0	1	0	1	0	3	1	0	0	.	0	5
male	CIS	Baby	1	1	0	0	0	0	0	0	0	0	0	1	1	37	2	0	2	139.668	2	1	MARRIED	1	0	1	25	1	0	1	0	1	0	3	1	1	1	.	0	5
male	CIS	Baby	1	1	1	1	0	0	0	0	0	0	0	0	0	28	2	0	2	4.656	1	0	MARRIED	1	0	2	15	1	0	1	0	1	0	3	1	1	1	0	1	5
female	CIS	Baby	1	1	0	0	0	0	0	0	1	0	0	0	1	34	2	0	2	11.173	1	0	SINGLE	1	0	2	35	2	0	1	0	1	0	3	1	0	0	.	0	5
female	CIS	Baby	1	1	1	1	0	0	0	0	0	0	0	0	0	31	2	0	2	7.449	1	1	SINGLE	1	0	2	45	2	0	1	0	1	1	3	1	1	1	.	0	5
female	CIS	Baby	1	1	1	1	0	0	0	0	0	0	0	0	0	46	3	0	2	14.898	2	0	MARRIED	1	0	2	45	2	0	1	0	1	1	3	1	1	1	0	1	5
male	CIS	Baby	1	1	1	1	0	0	0	0	0	0	0	0	0	61	4	0	1	37.245	2	1	MARRIED	1	0	1	45	2	0	1	0	1	1	3	1	0	0	.	0	5
female	CIS	Baby	1	1	1	1	0	0	0	0	0	0	0	0	0	44	3	0	1	11.173	1	0	SINGLE	1	0	2	20	1	0	1	0	0	0	3	1	1	1	.	0	5
male	CIS	Baby	1	1	1	1	0	0	0	0	0	0	0	0	0	39	2	0	1	55.867	2	0	MARRIED	1	0	2	20	1	0	1	1	1	1	2	1	1	1	0	1	5
female	CIS	Baby	1	1	0	0	0	0	0	0	1	0	0	0	1	34	2	0	1	27.934	2	1	MARRIED	0	0	2	15	1	0	1	1	1	0	3	1	1	0	.	0	5
female	CIS	Mother	2	1	1	1	0	0	0	0	0	0	0	0	0	44	3	0	1	0	1	1	MARRIED	2	0	2	60	2	0	1	0	1	0	3	1	1	1	0	1	6
male	CIS	Mother	2	1	1	1	0	0	0	0	0	0	0	0	0	30	2	0	2	325.892	2	0	MARRIED	2	0	2	45	2	0	1	0	1	1	3	1	1	1	0	1	6
female	CIS	Mother	2	1	1	1	0	0	0	0	0	0	0	0	0	30	2	0	1	9.311	1	0	NOT MARRIED	1	0	1	15	1	0	1	1	1	0	3	1	1	1	1	1	6
female	CIS	Mother	2	1	1	1	0	0	0	0	0	0	0	0	0	28	2	1	1	.	.	1	NOT MARRIED	1	0	2	30	1	0	1	1	1	0	3	1	1	1	0	1	6
male	CIS	Mother	2	1	1	1	0	0	0	0	0	0	0	0	0	26	2	0	2	46.556	2	0	NOT MARRIED	0	0	2	10	1	0	1	0	1	0	3	1	1	1	0	1	6
male	CIS	Mother	2	1	0	0	1	0	0	0	0	1	0	0	0	27	2	1	1	.	.	1	SINGLE	1	0	1	45	2	0	1	0	1	0	3	1	1	1	.	0	6
female	CIS	Mother	2	1	1	1	0	0	0	0	0	0	0	0	0	23	1	0	2	23.278	2	1	NOT MARRIED	1	0	1	15	1	0	1	1	1	1	3	1	1	1	.	0	6
male	CIS	Mother	2	1	1	1	0	0	0	0	0	0	0	0	0	29	2	0	1	419.004	2	0	NOT MARRIED	1	0	2	45	2	0	1	0	1	0	3	1	1	1	0	1	6
male	CIS	Mother	2	1	1	1	0	0	0	0	0	0	0	0	0	25	2	0	1	4.656	1	0	SINGLE	1	0	2	40	2	0	1	0	1	1	2	1	1	1	0	1	6
female	CIS	Mother	2	1	0	0	0	0	0	0	1	0	0	0	1	29	2	0	2	.	.	1	MARRIED	1	0	2	30	1	0	1	1	1	0	3	1	0	0	.	0	6
female	CIS	Mother	2	1	1	1	0	0	0	0	0	0	0	0	0	47	3	0	1	.	.	1	MARRIED	2	0	2	30	1	0	1	0	0	1	3	1	1	1	0	1	6
male	CIS	Mother	2	1	1	1	0	0	0	0	0	0	0	0	0	42	3	0	2	169.929	2	0	MARRIED	2	0	2	90	3	0	1	1	1	1	3	1	1	1	.	0	6
male	CIS	Mother	2	1	0	0	0	0	0	0	0	0	0	1	1	26	2	0	2	9.311	1	1	NOT MARRIED	0	0	2	40	2	0	1	1	1	1	2	1	1	1	0	1	6
female	CIS	Mother	2	1	0	0	0	0	0	0	1	0	0	0	1	23	1	0	1	27.934	2	0	NOT MARRIED	1	0	2	30	1	0	2	0	1	0	3	1	0	0	.	0	6
male	CIS	Mother	2	1	1	1	0	0	0	0	0	0	0	0	0	54	4	0	1	55.867	2	0	MARRIED	2	1	2	60	2	0	2	1	1	0	3	1	1	1	0	1	6
female	CIS	Mother	2	1	1	1	0	0	0	0	0	0	0	0	0	39	2	0	1	9.311	1	1	MARRIED	1	0	2	15	1	0	1	1	1	1	3	1	1	1	0	1	6
female	CIS	Mother	2	1	1	1	0	0	0	0	0	0	0	0	0	32	2	0	2	1.862	1	1	MARRIED	1	0	1	105	3	0	1	1	1	1	3	1	1	1	.	0	6
male	CIS	Mother	2	1	1	1	0	0	0	0	0	0	0	0	0	34	2	0	2	74.49	2	0	MARRIED	1	0	2	60	2	0	1	0	1	1	3	1	1	1	.	0	6
male	CIS	Mother	2	1	1	1	0	0	0	0	0	0	0	0	0	53	4	1	1	4.656	1	0	MARRIED	2	0	2	120	3	0	1	1	1	0	3	1	1	1	0	1	6
male	CIS	Mother	2	1	1	1	0	0	0	0	0	0	0	0	0	30	2	0	1	.	.	0	NOT MARRIED	1	1	2	30	1	0	2	1	1	0	3	1	1	1	0	1	6
female	CIS	Mother	2	1	0	0	0	0	0	0	1	0	0	0	1	36	2	0	2	5.587	1	0	NOT MARRIED	1	0	2	60	2	0	1	0	1	0	3	1	1	0	.	0	6
male	CIS	Mother	2	1	1	1	0	0	0	0	0	0	0	0	0	29	2	1	2	0	1	1	NOT MARRIED	1	0	2	30	1	0	1	0	1	0	3	1	1	1	.	0	6
male	CIS	Mother	2	1	0	0	0	0	0	0	1	0	0	0	1	38	2	0	1	37.245	2	0	NOT MARRIED	1	0	2	40	2	0	2	1	1	0	2	1	1	0	.	0	6
male	CIS	Mother	2	1	1	1	0	0	0	0	0	0	0	0	0	36	2	0	1	0	1	0	MARRIED	1	0	2	5	1	0	1	0	1	0	3	1	1	1	0	1	6
female	CIS	Mother	2	1	1	1	0	0	0	0	0	0	0	0	0	25	2	0	2	7.449	1	1	NOT MARRIED	1	0	2	15	1	0	1	1	1	1	3	1	1	1	0	1	6
female	CIS	Mother	2	1	0	0	0	0	0	0	0	0	0	1	1	27	2	0	1	.	.	1	SINGLE	1	0	1	60	2	0	1	1	1	0	3	1	1	1	1	1	6
female	CIS	Mother	2	1	1	1	0	0	0	0	0	0	0	0	0	27	2	1	2	46.556	2	0	SINGLE	0	0	2	45	2	0	1	1	1	1	3	1	1	1	0	1	6
male	CIS	Mother	2	1	1	1	0	0	0	0	0	0	0	0	0	37	2	1	2	0	1	1	SINGLE	0	0	2	120	3	0	1	1	1	0	3	1	1	1	0	1	6
female	CIS	Mother	2	1	1	1	0	0	0	0	0	0	0	0	0	44	3	0	2	0	1	1	MARRIED	2	0	2	60	2	0	2	0	1	0	3	1	1	1	0	1	6
male	CIS	Mother	2	1	1	1	0	0	0	0	0	0	0	0	0	30	2	0	2	0	1	1	MARRIED	1	0	2	5	1	0	1	1	1	0	2	1	1	1	0	1	6
female	CIS	Mother	2	1	1	1	0	0	0	0	0	0	0	0	0	23	1	0	1	12.105	1	0	MARRIED	0	0	1	5	1	0	1	1	1	0	3	1	1	1	1	1	6
female	CIS	Mother	2	1	1	1	0	0	0	0	0	0	0	0	0	43	3	0	1	0	1	1	NOT MARRIED	2	0	2	120	3	0	1	0	1	1	3	1	0	0	.	0	6
female	CIS	Mother	2	1	1	1	0	0	0	0	0	0	0	0	0	35	2	0	1	5.587	1	1	NOT MARRIED	1	0	2	60	2	0	1	0	1	0	3	1	1	1	0	1	6
male	CIS	Mother	2	1	1	1	0	0	0	0	0	0	0	0	0	40	3	0	1	0	1	1	MARRIED	2	0	2	30	1	0	1	1	1	1	1	1	1	1	.	0	6
female	CIS	Mother	2	1	1	1	0	0	0	0	0	0	0	0	0	28	2	0	2	32.589	2	0	NOT MARRIED	1	0	2	30	1	0	1	0	0	0	3	1	1	1	.	0	6
female	CIS	Mother	2	1	1	1	0	0	0	0	0	0	0	0	0	22	1	0	2	0	1	1	NOT MARRIED	1	0	1	15	1	0	2	0	1	0	3	1	1	1	.	0	6
female	CIS	Mother	2	1	1	1	0	0	0	0	0	0	0	0	0	35	2	0	2	27.934	2	0	NOT MARRIED	2	0	2	45	2	0	1	1	1	1	3	1	1	1	0	1	6
female	CIS	Mother	2	0	0	0	0	0	0	0	1	0	0	0	1	47	3	0	1	.	.	0	NOT MARRIED	2	1	2	60	2	0	1	1	1	0	3	1	1	0	.	0	6
male	CIS	Mother	2	1	1	1	0	0	0	0	0	0	0	0	0	39	2	0	2	93.112	2	0	MARRIED	1	1	2	15	1	0	1	0	1	0	3	1	1	1	0	1	6
male	CIS	Mother	2	1	1	1	0	0	0	0	0	0	0	0	0	34	2	0	2	111.734	2	0	NOT MARRIED	2	0	2	10	1	0	1	1	1	0	3	1	1	1	.	0	6
male	CIS	Mother	2	1	1	1	0	0	0	0	0	0	0	0	0	27	2	0	2	0	1	1	NOT MARRIED	0	0	2	20	1	0	1	1	1	1	3	1	1	1	.	0	6
female	CIS	Mother	2	1	1	1	0	0	0	0	0	0	0	0	0	53	4	0	2	5.587	1	1	SINGLE	2	0	2	55	2	0	1	0	1	0	3	1	1	1	0	1	6
male	CIS	Mother	2	1	1	1	0	0	0	0	0	0	0	0	0	23	1	0	2	0	1	1	NOT MARRIED	0	0	2	20	1	0	1	1	1	0	3	1	1	1	.	0	6
male	CIS	Mother	2	1	1	1	0	0	0	0	0	0	0	0	0	32	2	0	1	23.278	2	0	MARRIED	1	0	1	20	1	0	1	0	1	0	3	1	1	1	0	1	6
female	CIS	Mother	2	1	0	0	0	0	0	0	0	0	0	1	1	31	2	0	2	46.556	2	1	MARRIED	0	0	2	60	2	0	1	1	1	0	3	1	1	1	.	0	6
female	CIS	Mother	2	1	0	0	0	0	0	0	1	0	0	0	1	49	3	0	1	0	1	1	MARRIED	2	0	2	30	1	0	1	0	1	1	3	1	0	0	.	0	6
male	CIS	Mother	2	1	1	1	0	0	0	0	0	0	0	0	0	43	3	0	1	139.668	2	0	MARRIED	1	0	2	60	2	0	1	1	1	1	3	1	1	1	0	1	6
female	CIS	Mother	2	1	1	1	0	0	0	0	0	0	0	0	0	46	3	0	1	0	1	1	MARRIED	2	0	2	60	2	0	1	0	1	1	3	1	1	1	.	0	6
female	CIS	Mother	2	1	1	1	0	0	0	0	0	0	0	0	0	46	3	0	2	46.556	2	1	NOT MARRIED	1	0	2	10	1	0	1	0	1	0	3	1	1	1	0	1	6
female	CIS	Mother	2	1	0	0	0	0	0	0	1	0	0	0	1	30	2	0	2	0	1	1	NOT MARRIED	1	0	2	45	2	0	1	0	1	0	3	1	0	0	.	0	6
male	CIS	Mother	2	1	1	1	0	0	0	0	0	0	0	0	0	29	2	0	2	0	1	1	NOT MARRIED	0	0	2	20	1	0	1	0	1	0	2	1	1	1	0	1	6
female	CIS	Mother	2	1	1	1	0	0	0	0	0	0	0	0	0	26	2	0	1	0	1	1	MARRIED	2	0	2	60	2	0	1	1	1	1	3	1	1	1	.	0	6
female	CIS	Mother	2	1	0	0	0	0	0	0	1	0	0	0	1	30	2	0	2	13.967	1	1	MARRIED	2	0	1	15	1	0	1	0	1	1	3	1	0	0	.	0	6
female	CIS	Mother	2	1	1	1	0	0	0	0	0	0	0	0	0	36	2	0	2	9.311	1	0	MARRIED	2	0	2	30	1	0	1	1	1	1	3	1	0	0	.	0	6
female	CIS	Mother	2	1	1	1	0	0	0	0	0	0	0	0	0	19	1	0	2	0	1	1	NOT MARRIED	0	0	2	60	2	0	1	0	1	0	3	1	1	1	.	0	6
male	CIS	Mother	2	1	1	1	0	0	0	0	0	0	0	0	0	33	2	0	1	9.311	1	1	MARRIED	1	0	2	60	2	0	1	1	1	0	2	1	0	0	.	0	6
female	CIS	Mother	2	1	1	1	0	0	0	0	0	0	0	0	0	41	3	0	1	0	1	1	NOT MARRIED	2	0	2	60	2	0	1	1	1	0	2	1	1	1	0	1	6
male	CIS	Mother	2	0	0	0	0	0	0	0	1	0	0	0	1	30	2	0	2	46.556	2	0	NOT MARRIED	0	0	2	40	2	0	1	1	1	1	3	1	1	0	.	0	6
female	CIS	Mother	2	1	1	1	0	0	0	0	0	0	0	0	0	23	1	0	2	0	1	1	NOT MARRIED	1	0	2	60	2	0	1	0	1	0	3	1	0	0	.	0	6
female	CIS	Mother	2	1	1	1	0	0	0	0	0	0	0	0	0	44	3	0	1	4.656	1	1	MARRIED	2	0	2	60	2	0	1	0	1	1	3	1	0	0	.	0	6
female	CIS	Mother	2	1	0	0	0	0	0	0	1	0	0	0	1	22	1	1	2	18.622	2	0	NOT MARRIED	1	0	2	10	1	0	1	0	1	0	3	1	0	0	.	0	6
female	CIS	Mother	2	1	1	1	0	0	0	0	0	0	0	0	0	31	2	0	1	0	1	1	MARRIED	1	0	2	60	2	0	1	1	1	0	3	1	1	1	0	1	6
male	CIS	Mother	2	1	1	1	0	0	0	0	0	0	0	0	0	68	4	0	2	0	1	1	NOT MARRIED	1	0	2	60	2	0	1	0	1	0	3	1	1	1	.	0	6
female	CIS	Mother	2	1	1	1	0	0	0	0	0	0	0	0	0	23	1	0	2	.	.	1	NOT MARRIED	1	0	2	5	1	0	1	0	1	1	3	1	0	0	.	0	6
male	CIS	Mother	2	1	1	1	0	0	0	0	0	0	0	0	0	62	4	0	1	9.311	1	1	MARRIED	2	0	2	45	2	0	1	1	1	0	3	1	1	1	0	1	6
male	CIS	Mother	2	1	1	1	0	0	0	0	0	0	0	0	0	24	1	0	2	.	.	0	NOT MARRIED	1	0	2	5	1	0	1	0	0	1	3	1	0	0	.	0	6
female	CIS	Mother	2	1	1	1	0	0	0	0	0	0	0	0	0	22	1	1	2	0	1	1	NOT MARRIED	0	0	2	60	2	0	1	0	1	1	3	1	1	1	0	1	6
female	CIS	Mother	2	1	1	1	0	0	0	0	0	0	0	0	0	23	1	0	1	0	1	1	MARRIED	0	0	1	45	2	0	1	0	1	1	3	1	1	1	.	0	6
female	CIS	Mother	2	1	1	1	0	0	0	0	0	0	0	0	0	29	2	0	2	5.121	1	1	NOT MARRIED	1	0	2	20	1	0	1	1	1	1	3	1	1	1	0	1	6
male	CIS	Mother	2	1	1	1	0	0	0	0	0	0	0	0	0	31	2	0	2	9.311	1	0	MARRIED	1	0	2	25	1	0	1	0	1	1	3	1	1	1	0	1	6
male	CIS	Mother	2	1	0	0	0	0	0	0	0	0	0	1	1	33	2	0	1	7.449	1	1	MARRIED	1	0	2	25	1	0	1	0	1	0	3	1	1	1	0	1	6
female	CIS	Mother	2	1	1	1	0	0	0	0	0	0	0	0	0	23	1	0	2	0	1	1	NOT MARRIED	1	0	2	120	3	0	1	0	1	1	3	1	1	1	.	0	6
female	CIS	Mother	2	1	1	1	0	0	0	0	0	0	0	0	0	39	2	0	2	37.245	2	1	MARRIED	2	0	2	10	1	0	1	1	1	1	3	1	1	1	.	0	6
female	CIS	Mother	2	1	1	1	0	0	0	0	0	0	0	0	0	65	4	0	1	0	1	1	SINGLE	1	0	2	10	1	0	1	1	1	0	3	1	1	1	0	1	6
male	CIS	Mother	2	1	1	1	0	0	0	0	0	0	0	0	0	23	1	0	2	0	1	1	NOT MARRIED	0	0	2	30	1	0	1	1	1	0	3	1	1	1	0	1	6
female	CIS	Mother	2	1	1	1	0	0	0	0	0	0	0	0	0	48	3	0	1	0	1	1	SINGLE	2	0	2	60	2	0	1	1	1	0	3	1	1	1	0	1	6
female	CIS	Mother	2	1	1	1	0	0	0	0	0	0	0	0	0	28	2	0	1	83.801	2	1	SINGLE	1	0	2	60	2	0	1	0	1	1	2	1	1	1	.	0	6
male	CIS	Mother	2	0	0	0	0	0	0	0	1	0	0	0	1	21	1	0	2	0	1	1	NOT MARRIED	0	0	2	90	3	0	1	1	1	1	3	1	1	0	.	0	6
female	CIS	Mother	2	1	1	1	0	0	0	0	0	0	0	0	0	24	1	0	2	0	1	1	MARRIED	0	0	2	20	1	0	1	0	1	1	3	1	1	1	0	1	6
male	CIS	Mother	2	1	0	0	0	0	0	0	1	0	0	0	1	29	2	0	1	0	1	1	NOT MARRIED	1	1	2	30	1	0	1	0	1	0	2	1	0	0	.	0	6
male	CIS	Mother	2	1	1	1	0	0	0	0	0	0	0	0	0	61	4	0	1	0	1	1	MARRIED	2	0	2	20	1	1	1	1	1	1	3	1	1	1	1	1	6
male	CIS	Baby	2	1	1	1	0	0	0	0	0	0	0	0	0	23	1	1	1	27.375	2	0	SINGLE	1	0	2	25	1	0	1	1	1	0	2	1	1	1	0	1	19
female	CIS	Baby	2	1	1	1	0	0	0	0	0	0	0	0	0	29	2	1	2	.	.	1	SINGLE	0	0	2	30	1	0	2	1	1	0	3	1	1	1	0	1	19
female	CIS	Baby	2	1	0	0	1	0	0	0	0	1	0	0	0	24	1	0	1	13.967	1	1	SINGLE	0	0	2	60	2	0	1	0	1	1	3	1	1	1	.	0	19
male	CIS	Baby	2	1	0	0	0	0	0	0	1	0	0	0	1	39	2	0	2	1.862	1	1	NOT MARRIED	1	0	2	25	1	0	1	0	1	0	2	1	1	0	.	0	19
female	CIS	Baby	2	1	1	1	0	0	0	0	0	0	0	0	0	31	2	0	1	0	1	1	MARRIED	1	0	1	30	1	0	1	0	0	0	3	1	1	1	0	1	19
male	CIS	Baby	2	1	1	1	0	0	0	0	0	0	0	0	0	50	4	0	1	6.518	1	0	MARRIED	2	0	2	60	2	0	1	0	1	0	3	1	1	1	0	1	19
female	CIS	Baby	2	1	0	0	0	0	0	0	1	0	0	0	1	23	1	0	1	9.311	1	1	NOT MARRIED	1	0	1	45	2	0	2	0	0	1	2	1	0	0	.	0	19
male	CIS	Baby	2	1	0	0	0	0	0	0	0	0	0	1	1	27	2	1	1	46.556	2	1	SINGLE	1	0	2	35	2	0	1	1	1	1	2	1	1	1	1	1	19
female	CIS	Baby	2	1	1	1	0	0	0	0	0	0	0	0	0	24	1	0	1	1.862	1	1	NOT MARRIED	1	0	1	20	1	0	2	0	0	1	2	1	0	0	.	0	19
female	CIS	Baby	2	1	0	0	0	0	0	0	0	0	0	1	1	26	2	0	1	8.38	1	1	MARRIED	1	0	2	5	1	0	1	0	0	1	3	1	1	1	.	0	19
female	CIS	Baby	2	1	1	1	0	0	0	0	0	0	0	0	0	39	2	0	1	23.278	2	0	MARRIED	2	0	2	60	2	0	1	0	1	1	3	1	0	0	.	0	19
male	CIS	Baby	2	1	0	0	0	0	0	0	0	0	0	1	1	34	2	1	1	204.846	2	1	MARRIED	1	0	2	20	1	0	1	0	1	0	2	1	1	1	.	0	19
female	CIS	Baby	2	1	0	0	0	0	0	0	1	0	0	0	1	19	1	0	1	1.862	1	1	NOT MARRIED	0	0	2	20	1	0	2	1	1	1	3	1	0	0	.	0	19
female	CIS	Baby	2	1	1	1	0	0	0	0	0	0	0	0	0	40	3	1	2	23.278	2	0	NOT MARRIED	1	1	2	45	2	0	2	0	1	0	3	1	1	1	0	1	19
female	CIS	Baby	2	1	1	1	0	0	0	0	0	0	0	0	0	29	2	1	2	23.278	2	0	NOT MARRIED	1	0	2	10	1	0	2	0	1	0	3	1	1	1	0	1	19
male	CIS	Baby	2	1	0	0	1	0	0	0	0	1	0	0	0	29	2	1	2	4.656	1	1	MARRIED	1	0	2	50	2	0	1	0	1	0	2	1	1	1	.	0	19
female	CIS	Baby	2	0	0	0	0	0	0	0	1	0	0	0	1	24	1	0	2	18.622	2	0	NOT MARRIED	0	0	1	45	2	0	1	1	1	0	2	1	1	0	.	0	19
female	CIS	Baby	2	0	0	0	0	0	0	0	1	0	0	0	1	20	1	1	2	4.656	1	1	NOT MARRIED	0	0	2	30	1	0	1	0	1	0	3	1	0	0	.	0	19
female	CIS	Baby	2	1	0	0	0	0	0	0	1	0	0	0	1	21	1	1	2	0.931	1	1	NOT MARRIED	1	0	1	30	1	0	1	0	0	0	3	1	0	0	.	0	19
female	CIS	Baby	2	1	1	1	0	0	0	0	0	0	0	0	0	35	2	0	1	9.311	1	1	MARRIED	1	0	2	20	1	0	1	0	0	0	3	1	1	1	1	1	19
male	CIS	Baby	2	1	1	1	0	0	0	0	0	0	0	0	0	35	2	0	1	9.311	1	0	NOT MARRIED	1	0	2	15	1	1	2	0	0	0	2	1	1	1	0	1	19
female	CIS	Baby	2	1	1	1	0	0	0	0	0	0	0	0	0	37	2	1	1	1.862	1	0	NOT MARRIED	2	0	2	20	1	0	2	0	1	0	3	1	1	1	0	1	19
female	CIS	Baby	2	0	0	0	0	0	0	0	1	0	0	0	1	26	2	1	1	2.793	1	1	NOT MARRIED	1	0	2	60	2	0	1	0	1	0	3	1	1	0	.	0	19
female	CIS	Baby	2	1	1	1	0	0	0	0	0	0	0	0	0	46	3	1	2	0.931	1	0	NOT MARRIED	1	0	2	20	1	0	2	0	0	0	3	1	1	1	0	1	19
female	CIS	Baby	2	1	0	0	0	0	1	0	0	0	1	0	0	30	2	1	1	0	1	1	NOT MARRIED	1	0	2	20	1	0	1	1	1	0	3	1	1	1	0	1	19
female	CIS	Baby	2	1	0	0	0	0	0	0	1	0	0	0	1	41	3	1	1	46.556	2	0	NOT MARRIED	1	0	2	90	3	0	1	0	0	1	3	1	0	0	.	0	19
male	CIS	Baby	2	1	1	1	0	0	0	0	0	0	0	0	0	22	1	0	1	111.734	2	0	MARRIED	1	0	2	15	1	0	1	0	0	1	3	1	1	1	.	0	19
male	CIS	Baby	2	1	1	1	0	0	0	0	0	0	0	0	0	36	2	0	2	167.602	2	0	NOT MARRIED	1	0	1	9	1	0	2	0	0	0	2	1	1	1	0	1	19
female	CIS	Baby	2	1	0	0	0	0	0	0	0	0	0	1	1	24	1	1	2	.	.	1	NOT MARRIED	1	0	2	45	2	0	2	0	1	1	3	1	1	1	.	0	19
female	CIS	Baby	2	1	1	1	0	0	0	0	0	0	0	0	0	65	4	0	1	23.278	2	1	NOT MARRIED	2	0	2	60	2	0	2	0	1	0	2	1	1	1	0	1	19
male	CIS	Baby	2	1	1	1	0	0	0	0	0	0	0	0	0	26	2	0	2	1.862	1	1	NOT MARRIED	0	0	2	15	1	0	1	1	1	1	2	1	1	1	1	1	19
female	CIS	Baby	2	1	1	1	0	0	0	0	0	0	0	0	0	24	1	0	2	27.934	2	1	NOT MARRIED	1	0	2	2	1	0	1	0	1	1	2	1	1	1	.	0	19
male	CIS	Baby	2	1	1	1	0	0	0	0	0	0	0	0	0	22	1	0	1	46.556	2	0	NOT MARRIED	0	0	1	45	2	0	1	0	1	0	3	1	0	0	.	0	19
male	CIS	Baby	2	1	1	1	0	0	0	0	0	0	0	0	0	32	2	0	1	186.224	2	0	NOT MARRIED	1	0	2	15	1	0	1	0	0	1	2	1	0	0	.	0	19
male	CIS	Baby	2	1	0	0	0	0	0	0	1	0	0	0	1	46	3	0	1	46.556	2	1	NOT MARRIED	2	0	2	25	1	0	1	1	1	0	2	1	0	0	.	0	19
male	CIS	Baby	2	1	1	1	0	0	0	0	0	0	0	0	0	34	2	0	1	26.071	2	0	MARRIED	1	0	2	20	1	0	1	0	0	1	2	1	1	1	0	1	19
female	CIS	Baby	2	1	0	0	0	0	0	0	1	0	0	0	1	20	1	0	2	.	.	1	MARRIED	1	0	1	15	1	0	2	0	1	1	2	1	0	0	.	0	19
male	CIS	Baby	2	1	0	0	1	0	0	0	0	1	0	0	0	39	2	1	2	186.224	2	0	MARRIED	2	1	2	25	1	0	1	0	1	0	3	1	1	1	.	0	19
female	CIS	Baby	2	1	1	1	0	0	0	0	0	0	0	0	0	52	4	0	1	13.967	1	0	MARRIED	2	0	2	15	1	0	1	1	1	1	3	1	1	1	1	1	19
male	CIS	Baby	2	1	1	1	0	0	0	0	0	0	0	0	0	34	2	0	2	111.734	2	0	MARRIED	2	0	2	10	1	0	1	0	0	1	2	1	1	1	1	1	19
male	CIS	Baby	2	1	1	1	0	0	0	0	0	0	0	0	0	29	2	0	1	.	.	0	MARRIED	1	0	1	15	1	0	1	0	0	0	3	1	0	0	.	0	19
female	CIS	Baby	2	1	1	1	0	0	0	0	0	0	0	0	0	18	1	1	2	0	1	1	NOT MARRIED	1	0	2	30	1	0	1	0	1	0	3	1	1	1	0	1	19
female	CIS	Baby	2	1	0	0	0	0	0	0	1	0	0	0	1	18	1	1	1	0	1	1	NOT MARRIED	0	0	2	45	2	0	1	1	1	1	3	1	1	0	.	0	19
female	CIS	Baby	2	1	1	1	0	0	0	0	0	0	0	0	0	38	2	0	1	4.656	1	1	MARRIED	1	0	2	30	1	0	1	1	1	1	3	1	1	1	.	0	19
female	CIS	Baby	2	1	1	1	0	0	0	0	0	0	0	0	0	23	1	1	1	0	1	1	NOT MARRIED	1	0	2	30	1	0	2	0	1	0	2	1	1	1	.	0	19
female	CIS	Baby	2	0	0	0	0	0	0	0	1	0	0	0	1	39	2	0	2	0	1	1	SINGLE	2	0	1	25	1	0	1	0	0	0	3	1	0	0	.	0	19
male	CIS	Baby	2	1	1	1	0	0	0	0	0	0	0	0	0	34	2	0	1	41.9	2	0	SINGLE	2	0	2	20	1	0	1	1	1	0	2	1	1	1	0	1	19
female	CIS	Baby	2	1	0	0	0	0	0	0	1	0	0	0	1	20	1	0	1	9.311	1	1	NOT MARRIED	1	0	2	30	1	0	1	0	1	1	3	1	0	0	.	0	19
female	CIS	Baby	2	1	1	1	0	0	0	0	0	0	0	0	0	22	1	1	1	0	1	1	MARRIED	1	0	2	20	1	0	1	0	0	0	3	1	0	0	.	0	19
female	CIS	Baby	2	1	1	1	0	0	0	0	0	0	0	0	0	19	1	1	2	25.606	2	0	NOT MARRIED	0	0	2	30	1	0	1	1	1	1	2	1	1	1	0	1	19
female	CIS	Baby	2	1	1	1	0	0	0	0	0	0	0	0	0	41	3	0	2	27.002	2	0	MARRIED	2	0	2	35	2	0	1	0	0	0	2	1	1	1	1	1	19
male	CIS	Baby	2	1	1	1	0	0	0	0	0	0	0	0	0	30	2	0	1	46.556	2	0	NOT MARRIED	1	0	2	30	1	0	1	0	0	1	2	1	1	1	0	1	19
female	CIS	Baby	2	1	1	1	0	0	0	0	0	0	0	0	0	36	2	0	2	41.9	2	0	NOT MARRIED	1	0	2	30	1	0	1	1	1	0	3	1	1	1	1	1	19
male	CIS	Baby	2	1	0	0	0	0	0	0	0	0	0	1	1	24	1	1	1	8.38	1	0	SINGLE	0	0	2	20	1	0	2	0	1	0	2	1	1	1	.	0	19
male	CIS	Baby	2	1	1	1	0	0	0	0	0	0	0	0	0	26	2	1	2	111.734	2	0	NOT MARRIED	0	0	2	45	2	0	1	0	1	0	3	1	1	1	0	1	19
female	CIS	Baby	2	1	1	1	0	0	0	0	0	0	0	0	0	54	4	0	1	23.278	2	0	MARRIED	2	0	2	30	1	0	1	0	1	0	3	1	0	0	.	0	19
female	CIS	Baby	2	1	1	1	0	0	0	0	0	0	0	0	0	30	2	0	1	9.311	1	1	NOT MARRIED	1	0	2	60	2	0	1	1	1	0	3	1	1	1	0	1	19
male	CIS	Baby	2	1	0	0	1	1	0	0	0	0	0	0	0	40	3	1	2	0	1	1	SINGLE	1	0	2	30	1	0	1	1	1	0	3	1	1	0	.	0	19
female	CIS	Baby	2	1	1	1	0	0	0	0	0	0	0	0	0	52	4	1	1	9.311	1	1	WIDOWED/DIVORCED	2	0	2	45	2	0	1	0	1	0	3	1	1	1	0	1	19
female	CIS	Baby	2	1	0	0	0	0	0	0	0	0	0	1	1	36	2	0	1	17.691	2	0	NOT MARRIED	1	0	2	45	2	0	1	0	0	0	3	1	1	1	.	0	19
female	CIS	Baby	2	1	1	1	0	0	0	0	0	0	0	0	0	21	1	0	1	13.967	1	1	NOT MARRIED	1	0	2	30	1	0	1	0	0	1	3	1	0	0	.	0	19
male	CIS	Baby	2	1	1	1	0	0	0	0	0	0	0	0	0	35	2	0	1	55.867	2	0	MARRIED	1	0	2	30	1	0	1	0	0	1	2	1	1	1	0	1	19
male	CIS	Baby	2	1	1	1	0	0	0	0	0	0	0	0	0	78	4	0	1	.	.	1	SINGLE	2	0	2	30	1	0	1	0	1	1	2	1	1	1	0	1	19
female	CIS	Baby	2	1	0	0	0	0	1	0	0	0	1	0	0	23	1	1	2	61.454	2	0	NOT MARRIED	0	0	2	25	1	0	1	0	1	1	3	1	1	1	0	1	19
female	CIS	Baby	2	1	1	1	0	0	0	0	0	0	0	0	0	40	3	0	1	0	1	1	MARRIED	1	1	2	30	1	0	1	0	1	0	2	1	1	1	0	1	19
female	CIS	Baby	2	1	1	1	0	0	0	0	0	0	0	0	0	30	2	0	1	0	1	1	NOT MARRIED	0	0	2	35	2	0	1	0	1	0	2	1	1	1	0	1	19
female	CIS	Baby	2	1	1	1	0	0	0	0	0	0	0	0	0	40	3	0	1	9.311	1	1	WIDOWED/DIVORCED	2	0	2	30	1	0	1	0	1	0	3	1	0	0	.	0	19
male	CIS	Baby	2	1	0	0	0	0	1	1	0	0	0	0	0	35	2	0	2	29.796	2	0	MARRIED	1	0	2	30	1	0	2	1	1	1	2	1	1	0	.	0	19
female	CIS	Baby	2	1	1	1	0	0	0	0	0	0	0	0	0	34	2	1	1	.	.	1	NOT MARRIED	1	0	2	45	2	0	1	0	0	0	3	1	1	1	0	1	19
female	CIS	Baby	2	1	1	1	0	0	0	0	0	0	0	0	0	35	2	0	2	74.49	2	0	MARRIED	1	0	2	20	1	0	1	0	0	0	2	1	1	0	.	0	19
female	CIS	Baby	2	1	1	1	0	0	0	0	0	0	0	0	0	35	2	0	1	0	1	1	MARRIED	2	0	1	30	1	0	1	0	0	0	3	1	0	0	.	0	19
male	CIS	Baby	2	1	0	0	1	0	0	0	0	1	0	0	0	54	4	0	1	37.245	2	0	MARRIED	2	0	2	10	1	0	1	1	1	0	3	1	1	1	.	0	19
female	CIS	Baby	2	1	1	1	0	0	0	0	0	0	0	0	0	63	4	0	2	0	1	1	MARRIED	2	0	2	20	1	0	1	1	1	1	3	1	1	1	1	1	19
female	CIS	Baby	2	1	1	1	0	0	0	0	0	0	0	0	0	32	2	0	1	1.862	1	1	MARRIED	1	0	2	25	1	0	1	0	0	0	3	1	1	1	.	0	19
female	CIS	Baby	2	1	1	1	0	0	0	0	0	0	0	0	0	64	4	0	1	0.931	1	1	MARRIED	2	0	2	60	2	0	1	0	1	0	3	1	1	1	0	1	19
female	CIS	Baby	2	1	0	0	0	0	0	0	1	0	0	0	1	18	1	0	2	1.862	1	1	NOT MARRIED	0	0	2	20	1	0	1	1	1	0	3	1	1	0	.	0	19
male	CIS	Baby	2	1	1	1	0	0	0	0	0	0	0	0	0	34	2	0	1	6.518	1	0	MARRIED	2	0	2	15	1	0	1	0	1	0	2	1	1	1	0	1	19
male	CIS	Baby	2	1	1	1	0	0	0	0	0	0	0	0	0	42	3	1	1	24.209	2	0	MARRIED	1	0	2	30	1	0	1	0	1	0	3	1	1	1	.	0	19
female	CIS	Baby	2	1	0	0	0	0	0	0	1	0	0	0	1	37	2	0	1	13.967	1	1	NOT MARRIED	1	0	2	30	1	0	1	1	1	1	3	1	0	0	.	0	19
male	CIS	Baby	2	1	1	1	0	0	0	0	0	0	0	0	0	38	2	1	1	54.005	2	0	MARRIED	1	0	2	45	2	0	1	0	1	1	3	1	1	1	.	0	19
female	CIS	Baby	2	1	1	1	0	0	0	0	0	0	0	0	0	35	2	0	2	65.178	2	1	MARRIED	2	0	2	45	2	0	1	0	1	1	3	1	0	0	.	0	19
male	CIS	Baby	2	1	1	1	0	0	0	0	0	0	0	0	0	31	2	1	1	4.656	1	1	SINGLE	1	0	2	30	1	0	1	1	1	1	2	1	1	1	0	1	19
female	CIS	Baby	2	1	1	1	0	0	0	0	0	0	0	0	0	60	4	0	1	4.656	1	1	WIDOWED/DIVORCED	2	0	2	45	2	0	2	1	1	0	3	1	1	1	0	1	19
female	CIS	Baby	2	1	1	1	0	0	0	0	0	0	0	0	0	32	2	0	1	0	1	1	MARRIED	1	0	2	10	1	0	1	0	1	1	3	1	0	0	.	0	19
male	CIS	Baby	2	1	1	1	0	0	0	0	0	0	0	0	0	29	2	1	2	139.668	2	1	NOT MARRIED	0	0	2	45	2	0	1	0	0	0	3	1	1	1	0	1	19
male	CIS	Baby	2	1	0	0	0	0	0	0	1	0	0	0	1	28	2	1	1	102.423	2	0	MARRIED	1	0	2	60	2	0	1	0	1	1	3	1	1	0	.	0	19
female	CIS	Baby	2	1	1	1	0	0	0	0	0	0	0	0	0	40	3	0	1	18.622	2	1	MARRIED	2	0	2	25	1	0	1	1	1	1	3	1	1	1	0	1	19
female	CIS	Baby	2	1	0	0	1	0	0	0	0	1	0	0	0	35	2	1	1	16.76	2	0	NOT MARRIED	0	0	2	20	1	0	1	1	1	1	3	1	1	1	.	0	19
male	CIS	Baby	2	1	1	1	0	0	0	0	0	0	0	0	0	33	2	0	1	.	.	0	MARRIED	0	0	2	35	2	0	1	1	1	1	2	1	1	1	0	1	19
female	CIS	Baby	2	1	0	0	0	0	1	0	0	0	1	0	0	23	1	1	1	.	.	1	NOT MARRIED	1	0	2	90	3	0	2	0	1	0	3	1	1	1	.	0	19
male	CIS	Baby	2	1	1	1	0	0	0	0	0	0	0	0	0	32	2	1	1	.	.	0	MARRIED	1	0	2	45	2	0	1	0	0	0	3	1	1	1	.	0	19
male	CIS	Baby	2	1	1	1	0	0	0	0	0	0	0	0	0	34	2	0	1	25.14	2	0	MARRIED	1	0	2	45	2	0	1	0	1	1	3	1	1	1	0	1	19
female	CIS	Baby	2	1	1	1	0	0	0	0	0	0	0	0	0	28	2	0	2	.	.	1	MARRIED	1	0	1	45	2	0	1	0	1	1	2	1	1	1	.	0	19
female	CIS	Baby	2	1	1	1	0	0	0	0	0	0	0	0	0	21	1	1	1	0	1	1	NOT MARRIED	1	0	2	30	1	0	1	0	1	0	3	1	0	0	.	0	19
female	CIS	Baby	2	1	1	1	0	0	0	0	0	0	0	0	0	45	3	0	1	5.587	1	1	NOT MARRIED	2	0	2	105	3	0	1	0	1	1	3	1	1	1	0	1	19
female	CIS	Baby	2	1	1	1	0	0	0	0	0	0	0	0	0	30	2	1	1	0	1	1	MARRIED	0	0	2	30	1	0	1	1	1	1	3	1	1	1	0	1	19
male	CIS	Baby	2	1	0	0	1	1	0	0	0	0	0	0	0	28	2	0	2	65.178	2	0	NOT MARRIED	1	0	2	25	1	0	2	1	1	0	2	1	1	0	.	0	19
female	CIS	Baby	2	1	1	1	0	0	0	0	0	0	0	0	0	43	3	0	1	0	1	1	MARRIED	2	0	2	60	2	0	1	0	1	1	2	1	0	0	.	0	19
male	CIS	Baby	2	1	1	1	0	0	0	0	0	0	0	0	0	53	4	0	1	0	1	1	MARRIED	2	0	2	20	1	0	1	1	1	1	1	1	1	1	1	1	19
male	SOC	Mother	3	0	0	0	0	0	0	0	1	0	0	0	1	35	2	1	1	232.78	2	0	NOT MARRIED	1	0	2	35	2	0	2	1	1	1	2	0	0	0	.	0	14
female	SOC	Mother	3	1	0	0	0	0	0	0	1	0	0	0	1	25	2	0	2	44.694	2	0	NOT MARRIED	1	1	1	45	2	0	1	0	0	0	3	1	0	0	.	0	14
male	SOC	Mother	3	1	0	0	0	0	0	0	1	0	0	0	1	27	2	1	1	139.668	2	0	NOT MARRIED	1	1	2	15	1	0	2	1	1	0	3	1	0	0	.	0	14
male	SOC	Mother	3	0	0	0	0	0	0	0	1	0	0	0	1	23	1	0	1	93.112	2	0	NOT MARRIED	1	1	2	10	1	0	2	1	1	0	2	0	0	0	.	0	14
female	SOC	Mother	3	1	1	1	0	0	0	0	0	0	0	0	0	25	2	0	2	0.466	1	0	SINGLE	1	0	2	30	1	0	1	0	1	1	3	1	1	1	0	1	14
female	SOC	Mother	3	1	0	0	0	0	0	0	0	0	0	1	1	28	2	1	2	0	1	1	NOT MARRIED	1	0	2	60	2	0	1	0	1	1	3	1	1	1	.	0	14
male	SOC	Mother	3	1	1	1	0	0	0	0	0	0	0	0	0	32	2	0	1	102.423	2	0	NOT MARRIED	0	0	2	30	1	0	2	0	1	0	3	1	1	1	0	1	14
female	SOC	Mother	3	0	0	0	0	0	0	0	1	0	0	0	1	28	2	0	1	139.668	2	0	NOT MARRIED	1	0	1	60	2	0	1	0	0	0	3	0	0	0	.	0	14
male	SOC	Mother	3	1	0	1	0	0	0	0	0	0	0	0	0	38	2	0	1	27.934	2	0	NOT MARRIED	2	0	2	60	2	0	1	0	1	0	2	1	1	1	.	0	14
female	SOC	Mother	3	1	0	0	0	0	0	0	1	0	0	0	1	23	1	0	2	81.939	2	0	NOT MARRIED	1	1	2	60	2	0	2	1	1	0	3	1	0	0	.	0	14
female	SOC	Mother	3	0	0	0	0	0	0	0	1	0	0	0	1	23	1	0	2	20.485	2	0	NOT MARRIED	1	0	2	60	2	0	2	1	1	1	3	0	0	0	.	0	14
male	SOC	Mother	3	0	0	0	0	0	0	0	1	0	0	0	1	32	2	0	1	13.967	1	0	SINGLE	0	0	2	30	1	0	2	1	1	0	2	0	0	0	.	0	14
female	SOC	Mother	3	0	0	0	0	0	0	0	1	0	0	0	1	25	2	0	2	37.245	2	0	SINGLE	1	0	2	60	2	0	1	0	1	0	3	0	0	0	.	0	14
female	SOC	Mother	3	0	0	0	0	0	0	0	1	0	0	0	1	37	2	0	2	21.416	2	0	NOT MARRIED	1	1	2	15	1	0	1	0	1	0	3	0	0	0	.	0	14
female	SOC	Mother	3	1	1	1	0	0	0	0	0	0	0	0	0	24	1	0	2	23.278	2	0	NOT MARRIED	0	0	2	30	1	0	1	0	1	0	3	1	1	1	.	0	14
male	SOC	Mother	3	1	0	0	0	0	0	0	0	0	0	1	1	26	2	0	1	25.14	2	0	NOT MARRIED	1	1	2	60	2	0	1	1	1	0	3	0	1	1	0	1	14
female	SOC	Mother	3	0	0	0	0	0	0	0	1	0	0	0	1	30	2	0	1	0	1	1	SINGLE	1	0	2	30	1	0	1	1	1	0	3	0	0	0	.	0	14
male	SOC	Mother	3	1	1	1	0	0	0	0	0	0	0	0	0	57	4	0	1	30.261	2	0	NOT MARRIED	1	0	2	30	1	0	1	0	1	1	2	1	1	1	0	1	14
male	SOC	Mother	3	1	1	1	0	0	0	0	0	0	0	0	0	29	2	0	2	0	1	1	MARRIED	0	1	2	45	2	0	1	0	1	0	2	1	1	1	.	0	14
female	SOC	Mother	3	0	0	0	0	0	0	0	1	0	0	0	1	33	2	0	1	0	1	1	NOT MARRIED	1	0	2	30	1	0	1	0	0	0	3	0	0	0	.	0	14
female	SOC	Mother	3	0	0	0	0	0	0	0	1	0	0	0	1	40	3	0	2	55.867	2	0	MARRIED	2	0	2	15	1	0	1	0	0	0	3	0	0	0	.	0	14
female	SOC	Mother	3	0	0	0	0	0	0	0	1	0	0	0	1	22	1	0	2	0	1	1	MARRIED	1	0	1	15	1	0	1	0	1	0	3	0	0	0	.	0	14
male	SOC	Mother	3	1	1	1	0	0	0	0	0	0	0	0	0	23	1	0	1	23.278	2	0	NOT MARRIED	0	1	1	20	1	0	1	0	1	0	3	1	1	1	.	0	14
male	SOC	Mother	3	1	0	0	0	0	0	0	1	0	0	0	1	30	2	0	1	18.622	2	0	NOT MARRIED	0	0	1	10	1	0	1	1	1	0	2	1	1	0	.	0	14
female	SOC	Mother	3	1	1	1	0	0	0	0	0	0	0	0	0	23	1	0	2	27.934	2	0	NOT MARRIED	1	0	2	15	1	0	2	1	1	1	3	1	1	1	0	1	14
female	SOC	Mother	3	1	1	1	0	0	0	0	0	0	0	0	0	24	1	0	1	0	1	1	NOT MARRIED	0	0	2	30	1	1	1	0	0	0	3	1	1	1	0	1	14
male	SOC	Mother	3	1	1	1	0	0	0	0	0	0	0	0	0	28	2	0	2	7.449	1	0	NOT MARRIED	1	0	2	45	2	0	1	0	1	0	3	1	0	0	.	0	14
male	SOC	Mother	3	1	0	1	0	0	0	0	0	0	0	0	0	29	2	0	1	27.934	2	0	MARRIED	1	1	1	20	1	0	1	0	0	0	3	1	1	1	.	0	14
male	SOC	Mother	3	0	0	0	0	0	0	0	1	0	0	0	1	27	2	0	1	23.278	2	0	SINGLE	1	1	1	30	1	0	1	0	1	0	2	0	0	0	.	0	14
female	SOC	Mother	3	1	0	0	0	0	0	0	1	0	0	0	1	22	1	0	1	0	1	1	NOT MARRIED	1	0	1	60	2	0	1	1	1	0	3	1	0	0	.	0	14
female	SOC	Mother	3	0	0	0	0	0	0	0	1	0	0	0	1	47	3	0	1	0	1	1	NOT MARRIED	1	0	1	30	1	0	1	1	1	1	3	0	0	0	.	0	14
male	SOC	Mother	3	0	0	0	0	0	0	0	1	0	0	0	1	44	3	0	1	0	1	1	SINGLE	0	1	2	10	1	0	2	1	1	0	2	0	0	0	.	0	14
male	SOC	Mother	3	0	0	0	0	0	0	0	1	0	0	0	1	59	4	0	1	0	1	1	NOT MARRIED	2	0	2	30	1	0	1	1	1	0	2	0	0	0	.	0	14
female	SOC	Mother	3	0	0	0	0	0	0	0	1	0	0	0	1	21	1	0	2	27.934	2	0	NOT MARRIED	1	0	2	20	1	0	1	0	0	0	3	0	0	0	.	0	14
male	SOC	Mother	3	1	0	0	1	1	0	0	0	0	0	0	0	28	2	0	2	23.278	2	0	NOT MARRIED	1	0	1	45	2	0	1	0	0	1	2	1	0	0	.	0	14
female	SOC	Mother	3	1	1	1	0	0	0	0	0	0	0	0	0	51	4	0	2	186.224	2	0	MARRIED	0	0	2	10	1	0	1	1	1	0	3	1	1	1	0	1	14
male	SOC	Mother	3	1	0	1	0	0	0	0	0	0	0	0	0	24	1	0	2	23.278	2	0	SINGLE	0	1	2	20	1	0	1	0	1	0	3	1	1	1	.	0	14
female	SOC	Mother	3	0	0	0	0	0	0	0	1	0	0	0	1	23	1	0	2	0	1	1	NOT MARRIED	1	0	2	30	1	0	1	0	1	1	3	0	0	0	.	0	14
female	SOC	Mother	3	0	0	0	0	0	0	0	1	0	0	0	1	26	2	0	2	0	1	1	NOT MARRIED	1	0	2	20	1	0	2	1	1	1	3	0	0	0	.	0	14
female	SOC	Mother	3	1	0	0	0	0	0	0	1	0	0	0	1	28	2	1	2	0	1	1	NOT MARRIED	1	0	2	60	2	0	2	1	1	0	3	1	0	0	.	0	14
female	SOC	Mother	3	0	0	0	0	0	0	0	1	0	0	0	1	30	2	0	1	0	1	1	MARRIED	1	0	2	45	2	0	2	0	0	0	3	0	0	0	.	0	14
male	SOC	Mother	3	1	0	0	0	0	0	0	0	0	0	1	1	38	2	0	2	4.656	1	0	NOT MARRIED	1	0	2	5	1	0	1	1	1	0	2	1	1	1	0	1	14
female	SOC	Mother	3	0	0	0	0	0	0	0	1	0	0	0	1	23	1	0	1	18.622	2	0	SINGLE	1	1	1	30	1	0	2	0	0	0	3	0	0	0	.	0	14
female	SOC	Mother	3	0	0	0	0	0	0	0	1	0	0	0	1	34	2	0	2	27.934	2	0	MARRIED	1	0	2	30	1	0	1	0	0	1	3	0	0	0	.	0	14
male	SOC	Mother	3	1	0	1	0	0	0	0	0	0	0	0	0	36	2	0	1	4.656	1	0	NOT MARRIED	1	1	2	40	2	0	1	1	1	0	2	1	1	1	.	0	14
female	SOC	Mother	3	0	0	0	0	0	0	0	1	0	0	0	1	25	2	0	2	0	1	1	MARRIED	1	0	2	15	1	0	2	0	1	0	3	0	0	0	.	0	14
female	SOC	Mother	3	1	1	1	0	0	0	0	0	0	0	0	0	37	2	0	1	11.173	1	0	NOT MARRIED	1	1	2	10	1	0	2	0	1	0	3	1	1	1	.	0	14
male	SOC	Mother	3	0	0	0	0	0	0	0	1	0	0	0	1	32	2	0	1	9.311	1	0	MARRIED	1	0	2	20	1	0	1	1	1	0	3	0	0	0	.	0	14
female	SOC	Mother	3	1	1	1	0	0	0	0	0	0	0	0	0	32	2	0	1	27.934	2	0	NOT MARRIED	1	0	1	10	1	0	1	1	1	0	3	1	1	1	.	0	14
female	SOC	Mother	3	0	0	0	0	0	0	0	1	0	0	0	1	23	1	0	1	23.278	2	0	NOT MARRIED	1	1	2	40	2	0	2	1	1	0	3	0	0	0	.	0	14
female	SOC	Mother	3	1	0	1	0	0	0	0	0	0	0	0	0	33	2	0	2	0	1	1	MARRIED	1	0	2	20	1	0	1	1	1	0	3	1	1	1	.	0	14
male	SOC	Mother	3	1	1	1	0	0	0	0	0	0	0	0	0	29	2	0	1	0	1	1	NOT MARRIED	1	0	2	30	1	0	1	1	1	0	2	1	1	1	0	1	14
female	SOC	Mother	3	1	0	0	0	0	1	0	0	0	1	0	0	33	2	0	1	0	1	1	NOT MARRIED	1	0	1	30	1	0	1	1	1	0	3	1	1	1	0	1	14
female	SOC	Mother	3	1	1	1	0	0	0	0	0	0	0	0	0	34	2	0	1	0	1	1	NOT MARRIED	2	0	1	30	1	0	1	0	1	0	3	1	1	1	.	0	14
female	SOC	Mother	3	0	0	0	0	0	0	0	1	0	0	0	1	26	2	0	2	0	1	1	MARRIED	1	0	2	30	1	1	1	0	0	1	3	0	0	0	.	0	14
male	SOC	Mother	3	0	0	0	0	0	0	0	1	0	0	0	1	29	2	1	2	41.9	2	0	NOT MARRIED	2	1	2	60	2	0	2	1	1	0	3	0	0	0	.	0	14
male	SOC	Mother	3	1	0	1	0	0	0	0	0	0	0	0	0	33	2	0	2	46.556	2	0	NOT MARRIED	1	0	2	30	1	0	2	1	1	0	2	1	1	1	0	1	14
female	SOC	Mother	3	1	1	1	0	0	0	0	0	0	0	0	0	25	2	1	2	0	1	1	NOT MARRIED	0	0	1	30	1	0	2	0	0	0	3	1	1	1	0	1	14
female	SOC	Mother	3	0	0	0	0	0	0	0	1	0	0	0	1	26	2	0	2	27.934	2	0	NOT MARRIED	1	1	2	60	2	0	1	0	1	0	3	0	0	0	.	0	14
female	SOC	Mother	3	1	1	1	0	0	0	0	0	0	0	0	0	58	4	0	1	0	1	1	SINGLE	2	0	2	20	1	0	1	1	1	0	3	1	1	1	0	1	14
male	SOC	Mother	3	1	0	1	0	0	0	0	0	0	0	0	0	26	2	0	1	28.865	2	0	NOT MARRIED	1	1	2	45	2	0	1	0	1	0	3	1	1	1	.	0	14
male	SOC	Mother	3	1	0	1	0	0	0	0	0	0	0	0	0	28	2	0	1	18.622	2	0	NOT MARRIED	1	0	2	20	1	0	1	1	1	1	2	1	1	1	0	1	14
female	SOC	Mother	3	1	1	1	0	0	0	0	0	0	0	0	0	28	2	0	1	18.622	2	0	NOT MARRIED	0	0	2	30	1	0	1	0	1	1	3	1	1	1	0	1	14
female	SOC	Mother	3	0	0	0	0	0	0	0	1	0	0	0	1	23	1	1	2	23.278	2	0	SINGLE	1	1	1	30	1	0	2	0	1	0	3	0	0	0	.	0	14
female	SOC	Mother	3	1	0	0	0	0	1	0	0	0	1	0	0	25	2	0	2	37.245	2	0	NOT MARRIED	0	1	1	40	2	0	1	0	1	0	3	1	1	1	0	1	14
female	SOC	Mother	3	0	0	0	0	0	0	0	1	0	0	0	1	25	2	0	2	0	1	1	NOT MARRIED	1	0	2	45	2	0	2	1	1	0	3	0	0	0	.	0	14
female	SOC	Mother	3	0	0	0	0	0	0	0	1	0	0	0	1	26	2	0	2	0	1	1	MARRIED	1	0	1	15	1	0	2	1	1	0	3	0	0	0	.	0	14
female	SOC	Mother	3	0	0	0	0	0	0	0	1	0	0	0	1	21	1	0	2	27.934	2	0	NOT MARRIED	1	0	1	60	2	0	1	0	1	1	3	0	0	0	.	0	14
female	SOC	Mother	3	1	1	1	0	0	0	0	0	0	0	0	0	31	2	0	1	23.278	2	0	NOT MARRIED	1	0	1	30	1	0	1	0	1	0	3	1	1	1	.	0	14
female	SOC	Mother	3	0	0	0	0	0	0	0	1	0	0	0	1	24	1	0	2	18.622	2	0	NOT MARRIED	1	0	2	60	2	0	2	1	1	0	3	0	0	0	.	0	14
male	SOC	Mother	3	1	1	1	0	0	0	0	0	0	0	0	0	35	2	0	2	46.556	2	0	MARRIED	1	0	2	10	1	0	2	1	1	1	3	1	1	1	0	1	14
female	SOC	Mother	3	0	0	0	0	0	0	0	1	0	0	0	1	22	1	0	1	23.278	2	0	NOT MARRIED	0	0	2	30	1	0	1	0	1	0	3	0	0	0	.	0	14
female	SOC	Mother	3	0	0	0	0	0	0	0	1	0	0	0	1	18	1	0	2	0	1	1	NOT MARRIED	0	0	2	30	1	0	1	1	1	1	3	0	0	0	.	0	14
female	SOC	Mother	3	1	0	0	0	0	0	0	0	0	0	1	1	23	1	0	2	18.622	2	0	MARRIED	1	0	2	30	1	0	1	0	0	1	3	1	1	1	.	0	14
female	SOC	Mother	3	1	1	1	0	0	0	0	0	0	0	0	0	22	1	0	1	23.278	2	0	NOT MARRIED	1	0	2	30	1	0	2	1	1	1	3	1	1	1	0	1	14
female	SOC	Mother	3	1	1	1	0	0	0	0	0	0	0	0	0	38	2	0	1	27.934	2	0	MARRIED	1	0	2	30	1	0	1	1	1	0	3	1	1	1	0	1	14
male	SOC	Mother	3	0	0	0	0	0	0	0	1	0	0	0	1	28	2	0	1	5.587	1	0	NOT MARRIED	0	0	2	45	2	0	2	1	1	0	2	0	0	0	.	0	14
female	SOC	Mother	3	0	0	0	0	0	0	0	1	0	0	0	1	20	1	0	1	0	1	1	NOT MARRIED	0	0	1	60	2	0	2	0	1	0	3	0	0	0	.	0	14
female	SOC	Mother	3	1	0	0	0	0	0	0	0	0	0	1	1	21	1	0	2	0	1	1	NOT MARRIED	1	0	2	30	1	0	1	1	1	1	3	1	1	1	.	0	14
female	SOC	Mother	3	1	0	1	0	0	0	0	0	0	0	0	0	26	2	0	2	16.295	2	0	NOT MARRIED	1	0	1	15	1	0	1	1	1	0	3	1	1	1	0	1	14
male	SOC	Mother	3	0	0	0	0	0	0	0	1	0	0	0	1	42	3	0	1	46.556	2	0	MARRIED	2	1	2	35	2	0	1	0	0	0	3	0	0	0	.	0	14
female	SOC	Mother	3	0	0	0	0	0	0	0	1	0	0	0	1	34	2	0	2	27.934	2	0	MARRIED	0	0	2	10	1	0	1	1	1	1	3	0	0	0	.	0	14
female	SOC	Mother	3	0	0	0	0	0	0	0	1	0	0	0	1	30	2	0	2	0	1	1	MARRIED	2	0	2	40	2	0	2	1	1	0	2	0	0	0	.	0	14
female	SOC	Mother	3	1	0	0	0	0	0	0	1	0	0	0	1	26	2	0	2	23.278	2	0	NOT MARRIED	1	1	1	30	1	0	1	0	1	0	3	0	0	0	.	0	14
female	SOC	Mother	3	0	0	0	0	0	0	0	1	0	0	0	1	25	2	1	1	20.485	2	0	NOT MARRIED	1	1	2	40	2	0	2	0	1	0	3	0	0	0	.	0	14
male	SOC	Mother	3	0	0	0	0	0	0	0	1	0	0	0	1	29	2	0	1	27.934	2	0	NOT MARRIED	2	0	2	5	1	0	1	1	1	0	3	0	0	0	.	0	14
female	SOC	Mother	3	1	1	1	0	0	0	0	0	0	0	0	0	31	2	0	1	0	1	1	NOT MARRIED	0	0	2	20	1	0	1	0	1	0	3	1	1	1	.	0	14
male	SOC	Mother	3	1	0	1	0	0	0	0	0	0	0	0	0	32	2	0	1	27.934	2	0	NOT MARRIED	1	0	1	10	1	0	2	1	1	1	2	1	1	1	0	1	14
female	SOC	Mother	3	0	0	0	0	0	0	0	1	0	0	0	1	26	2	0	1	27.934	2	0	NOT MARRIED	1	0	2	30	1	0	2	0	0	1	3	0	0	0	.	0	14
male	SOC	Mother	3	0	0	0	0	0	0	0	1	0	0	0	1	33	2	0	1	37.245	2	0	NOT MARRIED	1	1	2	20	1	0	1	1	1	0	2	0	0	0	.	0	14
female	SOC	Mother	3	1	0	0	0	0	0	0	0	0	0	1	1	21	1	1	2	0	1	1	MARRIED	1	0	2	30	1	0	2	0	1	1	3	1	1	1	.	0	14
female	SOC	Mother	3	0	0	0	0	0	0	0	1	0	0	0	1	42	3	0	1	0	1	1	NOT MARRIED	2	0	2	30	1	0	2	0	1	0	3	0	0	0	.	0	14
male	SOC	Mother	3	1	0	0	0	0	0	0	0	0	0	1	1	38	2	1	2	93.112	2	0	NOT MARRIED	1	0	2	10	1	0	1	1	1	0	3	0	1	1	.	0	14
female	SOC	Mother	3	1	0	0	0	0	0	0	0	0	0	1	1	20	1	0	2	23.278	2	0	NOT MARRIED	0	0	2	90	3	0	2	1	1	0	3	1	1	1	.	0	14
male	SOC	Mother	3	0	0	0	0	0	0	0	1	0	0	0	1	56	4	0	1	0	1	1	MARRIED	1	0	2	20	1	0	2	1	1	1	2	0	0	0	.	0	14
female	SOC	Mother	3	1	0	0	0	0	0	0	1	0	0	0	1	27	2	0	2	0	1	1	NOT MARRIED	1	0	1	20	1	0	2	0	1	0	3	1	0	0	.	0	14
female	SOC	Mother	3	1	1	1	0	0	0	0	0	0	0	0	0	27	2	0	2	24.209	2	0	MARRIED	1	0	1	20	1	0	2	0	1	0	3	1	1	1	0	1	14
male	SOC	Mother	3	0	0	0	0	0	0	0	1	0	0	0	1	48	3	1	1	18.622	2	0	NOT MARRIED	1	0	2	20	1	0	2	1	1	1	2	0	0	0	.	0	14
male	SOC	Mother	3	0	0	0	0	0	0	0	1	0	0	0	1	29	2	1	2	46.556	2	0	MARRIED	2	0	2	15	1	0	1	1	1	0	2	0	0	0	.	0	14
female	SOC	Mother	3	1	0	1	0	0	0	0	0	0	0	0	0	30	2	0	2	23.278	2	0	MARRIED	2	0	2	20	1	0	1	1	1	1	3	1	1	1	.	0	14
male	SOC	Mother	3	1	0	0	0	0	0	0	0	0	0	1	1	42	3	1	2	27.934	2	0	MARRIED	2	0	1	45	2	0	1	1	1	1	3	1	1	1	.	0	14
female	SOC	Mother	3	0	0	0	0	0	0	0	1	0	0	0	1	23	1	1	1	23.278	2	0	NOT MARRIED	0	0	1	20	1	0	2	0	1	0	3	0	0	0	.	0	14
female	SOC	Mother	3	0	0	0	0	0	0	0	1	0	0	0	1	27	2	0	1	0	1	1	NOT MARRIED	1	0	1	20	1	0	2	1	1	0	3	0	0	0	.	0	14
male	SOC	Mother	3	1	0	0	0	0	0	0	0	0	0	1	1	27	2	0	2	37.245	2	0	NOT MARRIED	1	0	1	20	1	0	1	0	1	0	2	0	1	1	.	0	14
male	SOC	Mother	3	1	1	1	0	0	0	0	0	0	0	0	0	52	4	1	2	0	1	1	MARRIED	1	0	2	20	1	0	1	1	1	0	2	1	1	1	0	1	14
female	SOC	Mother	3	0	0	0	0	0	0	0	1	0	0	0	1	37	2	1	2	0	1	1	NOT MARRIED	2	0	2	60	2	0	1	0	1	0	3	0	0	0	.	0	14
female	SOC	Mother	3	0	0	0	0	0	0	0	1	0	0	0	1	25	2	1	2	18.622	2	0	NOT MARRIED	1	0	1	15	1	0	2	1	1	0	3	0	0	0	.	0	14
male	SOC	Baby	3	1	1	1	0	0	0	0	0	0	0	0	0	53	4	0	1	13.967	1	1	SINGLE	1	0	2	30	1	0	1	0	0	0	2	1	1	1	0	1	4
female	SOC	Baby	3	1	1	1	0	0	0	0	0	0	0	0	0	18	1	0	1	0	1	1	NOT MARRIED	1	0	1	75	3	0	1	1	1	0	3	1	1	1	0	1	4
female	SOC	Baby	3	1	1	1	0	0	0	0	0	0	0	0	0	38	2	0	1	93.112	2	0	SINGLE	1	0	1	30	1	0	1	1	1	1	3	1	1	1	0	1	4
male	SOC	Baby	3	1	1	1	0	0	0	0	0	0	0	0	0	59	4	0	1	13.967	1	0	NOT MARRIED	1	0	2	30	1	0	1	1	1	0	2	1	1	1	1	1	4
male	SOC	Baby	3	0	0	0	0	0	0	0	1	0	0	0	1	63	4	0	1	.	.	0	MARRIED	2	0	2	30	1	1	2	1	1	0	2	0	0	0	.	0	4
male	SOC	Baby	3	1	0	0	1	1	0	0	0	0	0	0	0	40	3	0	1	2.793	1	0	SINGLE	0	0	2	30	1	0	2	1	1	0	3	1	1	0	.	0	4
female	SOC	Baby	3	1	1	1	0	0	0	0	0	0	0	0	0	54	4	0	1	0	1	1	NOT MARRIED	1	1	2	120	3	0	2	1	1	0	2	1	0	0	.	0	4
female	SOC	Baby	3	1	1	1	0	0	0	0	0	0	0	0	0	39	2	0	1	0	1	1	MARRIED	2	0	2	75	3	0	1	1	1	0	3	1	1	1	.	0	4
female	SOC	Baby	3	1	1	1	0	0	0	0	0	0	0	0	0	60	4	0	2	0	1	1	SINGLE	1	0	2	30	1	0	2	1	1	0	2	1	1	1	0	1	4
female	SOC	Baby	3	1	1	1	0	0	0	0	0	0	0	0	0	39	2	0	1	0	1	1	MARRIED	2	0	2	30	1	0	1	1	1	0	3	1	1	1	0	1	4
male	SOC	Baby	3	1	0	0	1	0	0	0	0	1	0	0	0	33	2	0	1	0	1	1	SINGLE	1	0	2	45	2	0	1	1	1	0	3	1	1	1	.	0	4
female	SOC	Baby	3	1	1	1	0	0	0	0	0	0	0	0	0	27	2	0	2	0	1	1	SINGLE	1	0	2	60	2	0	1	1	1	0	3	1	0	0	.	0	4
male	SOC	Baby	3	1	1	1	0	0	0	0	0	0	0	0	0	35	2	0	1	23.278	2	0	MARRIED	0	0	2	90	3	0	1	1	1	0	2	1	1	1	.	0	4
female	SOC	Baby	3	1	1	1	0	0	0	0	0	0	0	0	0	45	3	0	1	0	1	1	MARRIED	2	0	2	60	2	0	1	1	1	0	3	1	1	1	0	1	4
female	SOC	Baby	3	1	1	1	0	0	0	0	0	0	0	0	0	18	1	1	2	0	1	1	SINGLE	0	0	2	30	1	0	1	1	1	0	3	1	1	1	.	0	4
male	SOC	Baby	3	1	1	1	0	0	0	0	0	0	0	0	0	29	2	0	1	0	1	1	MARRIED	0	0	2	30	1	0	1	1	1	0	2	1	1	1	.	0	4
female	SOC	Baby	3	1	1	1	0	0	0	0	0	0	0	0	0	40	3	0	1	0	1	1	SINGLE	1	0	2	15	1	0	1	1	1	1	3	1	1	1	0	1	4
male	SOC	Baby	3	1	1	1	0	0	0	0	0	0	0	0	0	27	2	0	2	74.49	2	0	MARRIED	1	0	2	60	2	0	1	1	1	0	3	1	1	1	.	0	4
female	SOC	Baby	3	1	1	1	0	0	0	0	0	0	0	0	0	45	3	0	1	0	1	1	WIDOWED/DIVORCED	2	0	2	60	2	0	1	1	1	0	3	1	1	1	0	1	4
female	SOC	Baby	3	1	1	1	0	0	0	0	0	0	0	0	0	32	2	0	1	0	1	1	NOT MARRIED	1	0	2	90	3	0	1	1	1	0	3	1	1	1	.	0	4
female	SOC	Baby	3	1	1	1	0	0	0	0	0	0	0	0	0	35	2	0	1	0	1	1	MARRIED	1	0	2	30	1	0	1	1	1	0	2	1	1	1	.	0	4
female	SOC	Baby	3	1	1	1	0	0	0	0	0	0	0	0	0	23	1	0	2	0	1	1	SINGLE	1	0	2	60	2	0	2	1	1	0	3	1	0	0	.	0	4
male	SOC	Baby	3	1	0	0	0	0	0	0	0	0	0	1	1	58	4	0	2	6.983	1	0	MARRIED	1	0	2	15	1	0	2	1	1	0	1	1	1	1	.	0	4
female	SOC	Baby	3	1	1	1	0	0	0	0	0	0	0	0	0	37	2	0	2	32.589	2	0	MISSING/REFUSED	2	0	2	30	1	0	1	1	1	0	3	1	1	1	.	0	4
female	SOC	Baby	3	0	0	0	0	0	0	0	1	0	0	0	1	61	4	0	1	0	1	1	MARRIED	2	0	2	15	1	0	1	0	1	0	3	0	0	0	.	0	4
male	SOC	Baby	3	0	0	0	0	0	0	0	1	0	0	0	1	52	4	0	1	18.622	2	1	SINGLE	1	1	2	30	1	0	1	0	1	0	3	0	0	0	.	0	4
female	SOC	Baby	3	1	0	0	0	0	0	0	1	0	0	0	1	24	1	0	2	0	1	1	SINGLE	1	0	2	15	1	0	1	1	1	0	3	1	0	0	.	0	4
female	SOC	Baby	3	1	0	0	0	0	0	0	1	0	0	0	1	43	3	0	1	0	1	1	MARRIED	1	0	2	180	3	0	2	1	1	0	2	1	1	0	.	0	4
male	SOC	Baby	3	1	1	1	0	0	0	0	0	0	0	0	0	30	2	0	1	27.934	2	0	MARRIED	1	0	2	30	1	0	1	1	1	0	3	1	1	1	.	0	4
female	SOC	Baby	3	0	0	0	0	0	0	0	1	0	0	0	1	20	1	0	2	7.449	1	0	NOT MARRIED	1	1	2	30	1	0	1	1	1	0	3	0	0	0	.	0	4
female	SOC	Baby	3	1	1	1	0	0	0	0	0	0	0	0	0	27	2	0	2	0	1	1	NOT MARRIED	1	0	2	10	1	0	1	1	1	0	3	1	1	1	.	0	4
female	SOC	Baby	3	1	1	1	0	0	0	0	0	0	0	0	0	25	2	0	1	0	1	1	SINGLE	1	0	2	90	3	0	1	1	1	0	3	1	1	1	0	1	4
female	SOC	Baby	3	1	1	1	0	0	0	0	0	0	0	0	0	31	2	0	2	0	1	1	SINGLE	1	0	2	30	1	0	1	1	1	0	3	1	1	1	0	1	4
female	SOC	Baby	3	1	0	0	0	0	0	0	1	0	0	0	1	22	1	0	2	0	1	1	SINGLE	1	1	2	15	1	0	1	1	1	0	3	1	0	0	.	0	4
male	SOC	Baby	3	1	1	1	0	0	0	0	0	0	0	0	0	31	2	0	1	0	1	1	SINGLE	1	1	2	20	1	0	1	1	1	0	2	1	0	0	.	0	4
female	SOC	Baby	3	1	1	1	0	0	0	0	0	0	0	0	0	34	2	0	2	0	1	1	NOT MARRIED	1	0	2	15	1	0	1	1	1	0	3	1	1	1	.	0	4
female	SOC	Baby	3	1	0	1	0	0	0	0	0	0	0	0	0	22	1	0	2	0	1	1	SINGLE	0	0	2	30	1	0	1	1	1	0	3	1	1	1	.	0	4
male	SOC	Baby	3	1	1	1	0	0	0	0	0	0	0	0	0	43	3	0	2	2.793	1	0	NOT MARRIED	1	0	2	10	1	0	1	1	1	0	2	1	1	1	0	1	4
female	SOC	Mother	4	1	1	1	0	0	0	0	0	0	0	0	0	42	3	0	1	4.656	1	0	NOT MARRIED	2	0	2	60	2	0	2	0	1	0	3	1	1	1	0	1	13
female	SOC	Mother	4	1	1	1	0	0	0	0	0	0	0	0	0	25	2	0	2	0	1	1	NOT MARRIED	1	0	2	30	1	0	1	0	1	0	3	1	1	1	.	0	13
male	SOC	Mother	4	1	1	1	0	0	0	0	0	0	0	0	0	65	4	0	2	37.245	2	0	MARRIED	2	0	2	60	2	0	2	0	0	0	3	1	1	1	0	1	13
male	SOC	Mother	4	1	1	1	0	0	0	0	0	0	0	0	0	49	3	0	1	69.834	2	0	MARRIED	1	0	2	90	3	0	1	1	1	0	3	1	1	1	0	1	13
male	SOC	Mother	4	1	0	0	0	0	0	0	0	0	0	1	1	20	1	0	1	23.278	2	1	NOT MARRIED	0	0	2	120	3	0	2	1	1	0	3	1	1	1	1	1	13
male	SOC	Mother	4	1	0	0	0	0	0	0	1	0	0	0	1	24	1	0	2	0	1	1	NOT MARRIED	1	0	2	180	3	0	1	0	0	0	3	1	0	0	.	0	13
female	SOC	Mother	4	1	0	0	0	0	0	0	0	0	0	1	1	30	2	0	2	27.934	2	0	SINGLE	1	1	2	60	2	0	1	1	1	1	3	1	1	1	0	1	13
female	SOC	Mother	4	1	0	0	0	0	0	0	1	0	0	0	1	28	2	0	1	0	1	1	MARRIED	1	0	2	90	3	0	2	0	0	1	3	0	0	0	.	0	13
male	SOC	Mother	4	1	1	1	0	0	0	0	0	0	0	0	0	63	4	0	1	0	1	1	MARRIED	2	0	2	30	1	0	2	1	1	0	3	1	1	1	.	0	13
female	SOC	Mother	4	1	1	1	0	0	0	0	0	0	0	0	0	33	2	0	1	0	1	1	MARRIED	1	0	2	45	2	0	1	0	1	0	3	1	1	1	.	0	13
male	SOC	Mother	4	1	0	0	1	1	0	0	0	0	0	0	0	32	2	0	2	56.053	2	0	MARRIED	1	1	2	90	3	0	1	0	0	1	2	1	0	0	.	0	13
female	SOC	Mother	4	1	1	1	0	0	0	0	0	0	0	0	0	49	3	0	1	0	1	1	WIDOWED/DIVORCED	2	0	2	60	2	0	2	1	1	1	3	1	1	1	0	1	13
female	SOC	Mother	4	1	1	1	0	0	0	0	0	0	0	0	0	58	4	0	1	0	1	1	WIDOWED/DIVORCED	2	0	2	60	2	0	2	1	1	0	2	1	1	1	1	1	13
male	SOC	Mother	4	1	0	0	0	0	0	0	0	0	0	1	1	23	1	0	2	93.112	2	0	NOT MARRIED	1	0	2	30	1	0	1	0	1	0	3	1	1	1	.	0	13
male	SOC	Mother	4	1	1	1	0	0	0	0	0	0	0	0	0	24	1	0	1	0	1	1	SINGLE	0	0	2	10	1	1	2	0	0	0	3	1	1	0	.	0	13
female	SOC	Mother	4	1	0	0	0	0	0	0	1	0	0	0	1	27	2	0	2	0	1	1	NOT MARRIED	1	0	2	120	3	0	2	0	1	1	3	1	0	0	.	0	13
male	SOC	Mother	4	1	1	1	0	0	0	0	0	0	0	0	0	57	4	0	1	32.589	2	0	MARRIED	2	0	2	90	3	1	2	1	1	0	3	1	1	1	0	1	13
male	SOC	Mother	4	1	1	1	0	0	0	0	0	0	0	0	0	67	4	0	1	0	1	1	MARRIED	2	0	2	120	3	0	2	1	1	1	3	1	1	1	0	1	13
female	SOC	Mother	4	1	0	0	0	0	0	0	1	0	0	0	1	24	1	0	2	0	1	1	NOT MARRIED	1	0	2	30	1	0	2	0	1	0	3	0	0	0	.	0	13
male	SOC	Mother	4	0	0	0	0	0	0	0	1	0	0	0	1	26	2	0	1	83.801	2	0	NOT MARRIED	1	0	2	60	2	0	2	0	0	0	3	0	0	0	.	0	13
female	SOC	Mother	4	1	1	1	0	0	0	0	0	0	0	0	0	20	1	0	2	0	1	1	NOT MARRIED	0	0	2	50	2	0	2	0	1	1	3	1	1	1	.	0	13
male	SOC	Mother	4	0	0	0	0	0	0	0	1	0	0	0	1	24	1	0	2	41.9	2	0	NOT MARRIED	0	1	1	90	3	0	2	0	0	0	3	0	0	0	.	0	13
female	SOC	Mother	4	1	1	1	0	0	0	0	0	0	0	0	0	44	3	0	1	9.311	1	1	NOT MARRIED	1	0	2	120	3	1	2	0	0	1	2	1	1	1	0	1	13
female	SOC	Mother	4	1	0	0	0	0	0	0	1	0	0	0	1	22	1	0	2	26.071	2	0	NOT MARRIED	1	1	2	150	3	0	2	0	0	0	3	1	0	0	.	0	13
female	SOC	Mother	4	1	1	1	0	0	0	0	0	0	0	0	0	26	2	0	1	7.449	1	1	MARRIED	1	0	2	60	2	0	2	0	0	0	3	1	1	1	0	1	13
female	SOC	Mother	4	0	0	0	0	0	0	0	1	0	0	0	1	21	1	0	1	18.622	2	0	NOT MARRIED	1	0	2	30	1	0	2	0	1	0	3	0	0	0	.	0	13
female	SOC	Mother	4	1	0	0	0	0	0	0	1	0	0	0	1	22	1	0	2	0	1	1	NOT MARRIED	1	0	2	90	3	0	1	0	1	0	3	1	0	0	.	0	13
female	SOC	Mother	4	1	1	1	0	0	0	0	0	0	0	0	0	20	1	0	1	0	1	1	NOT MARRIED	0	0	2	30	1	0	2	0	1	0	3	1	1	1	.	0	13
male	SOC	Mother	4	1	0	0	0	0	1	1	0	0	0	0	0	28	2	0	2	23.278	2	0	MARRIED	1	0	2	60	2	0	1	1	1	0	2	1	0	0	.	0	13
male	SOC	Mother	4	1	0	0	0	0	0	0	0	0	0	1	1	30	2	0	1	23.278	2	0	MARRIED	2	1	1	60	2	0	2	1	1	0	3	1	1	1	0	1	13
female	SOC	Mother	4	0	0	0	0	0	0	0	1	0	0	0	1	28	2	0	1	0	1	0	NOT MARRIED	1	1	2	120	3	0	2	0	1	0	3	0	0	0	.	0	13
female	SOC	Mother	4	1	1	1	0	0	0	0	0	0	0	0	0	43	3	0	2	46.556	2	0	WIDOWED/DIVORCED	2	0	1	120	3	0	2	0	0	0	3	1	1	1	.	0	13
male	SOC	Mother	4	0	0	0	0	0	0	0	1	0	0	0	1	19	1	0	1	9.311	1	1	SINGLE	0	0	1	90	3	0	2	0	1	0	3	0	0	0	.	0	13
female	SOC	Mother	4	1	1	1	0	0	0	0	0	0	0	0	0	43	3	0	2	5.587	1	1	MARRIED	2	0	2	180	3	0	2	0	1	1	3	1	1	1	1	1	13
female	SOC	Mother	4	1	0	0	1	0	0	0	0	1	0	0	0	28	2	0	2	0	1	1	MARRIED	2	0	2	60	2	0	1	1	1	0	3	1	1	1	.	0	13
female	SOC	Mother	4	1	0	0	0	0	0	0	1	0	0	0	1	23	1	0	1	13.967	1	0	NOT MARRIED	1	1	1	60	2	0	2	0	1	0	3	1	0	0	.	0	13
female	SOC	Mother	4	1	1	1	0	0	0	0	0	0	0	0	0	39	2	0	1	0	1	1	MARRIED	0	1	2	45	2	0	2	1	1	0	2	1	1	1	0	1	13
female	SOC	Mother	4	1	1	1	0	0	0	0	0	0	0	0	0	19	1	0	2	0	1	1	NOT MARRIED	0	0	2	90	3	0	2	1	1	1	3	1	1	1	.	0	13
female	SOC	Mother	4	0	0	0	0	0	0	0	1	0	0	0	1	27	2	0	1	23.278	2	0	NOT MARRIED	1	1	2	180	3	0	2	0	1	0	3	0	0	0	.	0	13
female	SOC	Mother	4	1	0	0	1	1	0	0	0	0	0	0	0	40	3	0	1	9.311	1	1	MARRIED	2	0	2	20	1	0	1	0	1	0	3	1	0	0	.	0	13
female	SOC	Mother	4	1	0	0	0	0	0	0	1	0	0	0	1	20	1	0	1	0	1	1	NOT MARRIED	1	0	2	60	2	0	2	1	1	0	3	1	0	0	.	0	13
female	SOC	Mother	4	1	1	1	0	0	0	0	0	0	0	0	0	28	2	1	1	93.112	2	0	NOT MARRIED	1	0	2	30	1	0	2	0	0	1	3	1	1	1	.	0	13
male	SOC	Mother	4	0	0	0	0	0	0	0	1	0	0	0	1	36	2	1	2	232.78	2	0	MARRIED	0	1	2	45	2	0	2	0	1	0	3	0	0	0	.	0	13
female	SOC	Mother	4	1	0	0	1	1	0	0	0	0	0	0	0	27	2	0	1	37.245	2	0	MARRIED	1	0	1	30	1	0	2	0	.	1	3	1	0	0	.	0	13
male	SOC	Mother	4	0	0	0	0	0	0	0	1	0	0	0	1	24	1	0	1	139.668	2	0	MARRIED	1	0	2	90	3	0	2	1	1	0	2	0	0	0	.	0	13
male	SOC	Mother	4	1	1	1	0	0	0	0	0	0	0	0	0	26	2	0	1	23.278	2	0	MARRIED	1	0	2	120	3	0	2	1	1	0	3	1	1	1	.	0	13
male	SOC	Mother	4	0	0	0	0	0	0	0	1	0	0	0	1	31	2	0	2	65.178	2	0	NOT MARRIED	1	1	2	5	1	0	2	1	1	0	3	0	0	0	.	0	13
male	SOC	Mother	4	1	1	1	0	0	0	0	0	0	0	0	0	35	2	0	1	30.261	2	1	MARRIED	2	0	2	120	3	0	2	1	1	0	2	1	1	1	.	0	13
male	SOC	Mother	4	1	0	0	0	0	0	0	1	0	0	0	1	57	4	0	1	0	1	1	MARRIED	2	0	2	45	2	0	2	1	1	0	2	1	1	0	.	0	13
female	SOC	Mother	4	1	0	0	0	0	0	0	1	0	0	0	1	29	2	0	2	13.967	1	0	SINGLE	1	0	2	120	3	0	2	0	1	1	3	1	0	0	.	0	13
female	SOC	Mother	4	0	0	0	0	0	0	0	1	0	0	0	1	26	2	0	1	27.934	2	0	NOT MARRIED	1	0	2	30	1	0	1	0	0	1	3	0	0	0	.	0	13
female	SOC	Mother	4	1	0	0	0	0	0	0	1	0	0	0	1	23	1	0	1	0	1	1	MARRIED	1	0	1	90	3	0	2	0	0	1	3	1	0	0	.	0	13
male	SOC	Mother	4	1	0	0	0	0	0	0	0	0	0	1	1	45	3	0	1	13.967	1	0	MARRIED	1	0	2	80	3	0	1	0	.	1	2	1	1	1	0	1	13
female	SOC	Mother	4	1	1	1	0	0	0	0	0	0	0	0	0	18	1	0	1	0	1	1	NOT MARRIED	0	0	2	45	2	0	1	1	1	1	3	1	1	1	0	1	13
male	SOC	Mother	4	1	0	0	0	0	0	0	1	0	0	0	1	38	2	0	2	23.278	2	0	NOT MARRIED	1	0	2	30	1	0	1	1	1	0	3	1	1	0	.	0	13
male	SOC	Mother	4	1	0	0	0	0	0	0	1	0	0	0	1	44	3	0	1	37.245	2	0	MARRIED	1	0	2	60	2	0	1	0	.	1	3	1	1	0	.	0	13
female	SOC	Mother	4	1	0	0	0	0	0	0	1	0	0	0	1	31	2	0	1	0	1	1	MARRIED	2	0	2	60	2	0	2	1	1	0	3	1	0	0	.	0	13
female	SOC	Mother	4	1	0	0	0	0	0	0	1	0	0	0	1	30	2	0	1	0	1	1	MARRIED	1	0	2	90	3	0	1	0	1	0	3	1	0	0	.	0	13
female	SOC	Mother	4	1	0	0	0	0	0	0	1	0	0	0	1	18	1	0	1	0	1	1	NOT MARRIED	1	0	2	60	2	0	2	0	1	1	3	1	0	0	.	0	13
male	SOC	Mother	4	1	0	0	0	0	0	0	0	0	0	1	1	38	2	0	1	0	1	1	MARRIED	1	0	2	120	3	0	2	0	1	1	3	1	1	1	.	0	13
female	SOC	Mother	4	1	0	0	0	0	0	0	1	0	0	0	1	26	2	0	1	0	1	1	MARRIED	1	0	1	30	1	0	2	0	0	0	3	1	1	0	.	0	13
male	SOC	Mother	4	1	1	1	0	0	0	0	0	0	0	0	0	32	2	0	2	46.556	2	0	MARRIED	1	0	1	15	1	0	1	0	1	1	3	1	1	1	0	1	13
female	SOC	Mother	4	1	1	1	0	0	0	0	0	0	0	0	0	34	2	0	1	0	1	1	MARRIED	0	0	1	30	1	0	1	0	1	0	2	1	1	1	0	1	13
male	SOC	Mother	4	1	0	0	1	0	0	0	0	1	0	0	0	30	2	0	2	186.224	2	0	NOT MARRIED	1	0	2	30	1	0	2	0	1	0	2	1	1	1	.	0	13
female	SOC	Mother	4	1	0	0	0	0	0	0	1	0	0	0	1	22	1	0	2	0	1	1	NOT MARRIED	1	0	2	15	1	0	1	0	1	0	3	1	1	0	.	0	13
male	SOC	Mother	4	1	1	1	0	0	0	0	0	0	0	0	0	35	2	1	1	0	1	1	MARRIED	1	0	2	60	2	0	1	1	1	1	2	1	1	1	0	1	13
female	SOC	Mother	4	1	1	1	0	0	0	0	0	0	0	0	0	31	2	1	2	0	1	1	MARRIED	1	0	1	60	2	0	2	0	0	1	3	1	1	1	.	0	13
female	SOC	Mother	4	1	1	1	0	0	0	0	0	0	0	0	0	24	1	0	1	0	1	1	MARRIED	1	0	2	30	1	0	1	0	1	1	3	1	1	1	1	1	13
female	SOC	Mother	4	1	1	1	0	0	0	0	0	0	0	0	0	23	1	0	1	0	1	1	MARRIED	1	0	1	60	2	0	2	0	1	0	3	1	1	1	.	0	13
male	SOC	Mother	4	1	1	1	0	0	0	0	0	0	0	0	0	33	2	1	2	0	1	1	NOT MARRIED	2	0	2	45	2	0	2	0	0	0	2	1	1	1	0	1	13
male	SOC	Mother	4	1	0	0	0	0	0	0	0	0	0	1	1	40	3	0	1	69.834	2	0	MARRIED	1	0	2	120	3	0	2	0	1	0	2	1	1	1	.	0	13
female	SOC	Mother	4	1	0	0	0	0	0	0	1	0	0	0	1	20	1	0	1	0	1	1	NOT MARRIED	1	0	2	120	3	0	2	0	1	1	3	1	0	0	.	0	13
male	SOC	Mother	4	1	0	0	0	0	0	0	0	0	0	1	1	32	2	0	1	0	1	1	SINGLE	1	0	2	30	1	0	2	0	1	1	2	1	1	1	0	1	13
female	SOC	Mother	4	1	0	0	0	0	0	0	0	0	0	1	1	28	2	0	1	0	1	1	MARRIED	0	0	2	60	2	0	2	0	0	0	2	1	1	1	0	1	13
female	SOC	Mother	4	0	0	0	0	0	0	0	1	0	0	0	1	28	2	0	2	27.934	2	0	NOT MARRIED	1	0	1	180	3	0	2	0	0	0	3	0	0	0	.	0	13
female	SOC	Mother	4	1	0	0	0	0	0	0	1	0	0	0	1	60	4	0	1	0	1	1	WIDOWED/DIVORCED	1	0	3	90	3	0	1	1	1	0	3	1	0	0	.	0	13
male	SOC	Mother	4	1	1	1	0	0	0	0	0	0	0	0	0	27	2	0	2	23.278	2	0	NOT MARRIED	0	0	2	30	1	0	1	1	1	0	2	1	1	1	0	1	13
female	SOC	Mother	4	1	1	1	0	0	0	0	0	0	0	0	0	29	2	0	2	27.934	2	0	NOT MARRIED	1	0	1	90	3	0	2	0	0	0	3	1	1	1	0	1	13
female	SOC	Mother	4	1	1	1	0	0	0	0	0	0	0	0	0	39	2	0	2	0	1	1	MARRIED	2	0	2	60	2	0	1	0	0	0	3	1	1	1	0	1	13
male	SOC	Mother	4	1	0	0	0	0	0	0	1	0	0	0	1	23	1	0	2	0	1	1	NOT MARRIED	0	0	2	45	2	0	2	0	1	1	2	1	1	0	.	0	13
female	SOC	Mother	4	1	0	0	0	0	0	0	1	0	0	0	1	26	2	1	1	32.589	2	0	NOT MARRIED	0	0	2	45	2	0	1	1	1	1	2	1	1	0	.	0	13
female	SOC	Mother	4	1	0	0	0	0	0	0	1	0	0	0	1	21	1	0	1	0	1	1	MARRIED	1	0	1	60	2	0	1	0	0	1	3	1	0	0	.	0	13
female	SOC	Mother	4	1	0	0	0	0	1	1	0	0	0	0	0	29	2	0	2	0	1	1	MARRIED	1	0	2	60	2	0	2	0	1	1	3	1	1	0	.	0	13
male	SOC	Mother	4	0	0	0	0	0	0	0	1	0	0	0	1	22	1	0	2	46.556	2	0	SINGLE	0	0	1	15	1	0	1	0	1	0	1	0	0	0	.	0	13
female	SOC	Mother	4	1	1	1	0	0	0	0	0	0	0	0	0	32	2	0	1	0	1	1	MARRIED	1	0	2	60	2	0	1	1	1	1	3	1	1	1	0	1	13
male	SOC	Mother	4	1	0	0	0	0	0	0	1	0	0	0	1	30	2	0	2	32.589	2	0	NOT MARRIED	1	1	2	60	2	0	1	0	0	0	2	1	0	0	.	0	13
male	SOC	Mother	4	1	1	1	0	0	0	0	0	0	0	0	0	23	1	0	1	0	1	1	NOT MARRIED	0	0	2	180	3	0	2	0	1	1	2	1	1	1	.	0	13
female	SOC	Mother	4	1	0	0	0	0	0	0	1	0	0	0	1	61	4	0	1	0	1	1	WIDOWED/DIVORCED	2	0	2	120	3	0	2	0	1	0	3	1	0	0	.	0	13
male	SOC	Mother	4	1	1	1	0	0	0	0	0	0	0	0	0	54	4	0	1	0	1	1	SINGLE	1	1	2	90	3	0	2	0	1	0	2	1	1	1	0	1	13
male	SOC	Mother	4	1	0	0	0	0	0	0	0	0	0	1	1	21	1	0	1	32.589	2	0	NOT MARRIED	0	0	2	105	3	0	1	1	1	0	2	1	1	1	1	1	13
female	SOC	Mother	4	1	0	0	0	0	0	0	1	0	0	0	1	43	3	0	1	0	1	1	NOT MARRIED	2	0	2	50	2	0	1	1	1	1	3	1	0	0	.	0	13
male	SOC	Mother	4	1	1	1	0	0	0	0	0	0	0	0	0	31	2	0	2	46.556	2	0	NOT MARRIED	1	0	2	45	2	0	1	1	1	0	2	1	1	1	0	1	13
female	SOC	Mother	4	1	0	0	0	0	0	0	0	0	0	1	1	22	1	0	2	0	1	1	NOT MARRIED	1	0	2	90	3	0	2	0	1	0	3	1	1	1	.	0	13
female	SOC	Mother	4	1	0	0	0	0	0	0	1	0	0	0	1	26	2	0	2	0	1	1	NOT MARRIED	1	0	2	180	3	0	2	0	1	1	3	1	1	0	.	0	13
female	SOC	Mother	4	1	0	0	0	0	0	0	1	0	0	0	1	30	2	0	1	0	1	1	NOT MARRIED	1	0	2	90	3	0	2	0	1	1	3	1	0	0	.	0	13
male	SOC	Mother	4	0	0	0	0	0	0	0	1	0	0	0	1	30	2	0	1	0	1	1	MARRIED	1	0	2	45	2	0	2	1	1	0	3	0	0	0	.	0	13
female	SOC	Mother	4	1	1	1	0	0	0	0	0	0	0	0	0	53	4	0	1	0	1	1	SINGLE	2	0	2	30	1	0	2	0	0	0	3	1	1	1	0	1	13
female	SOC	Mother	4	0	0	0	0	0	0	0	1	0	0	0	1	23	1	0	2	0	1	1	MARRIED	1	0	2	60	2	0	1	1	1	0	3	0	0	0	.	0	13
female	SOC	Mother	4	1	0	0	0	0	0	0	1	0	0	0	1	25	2	0	1	0	1	1	NOT MARRIED	1	0	2	180	3	0	1	0	1	1	3	1	0	0	.	0	13
female	SOC	Mother	4	1	0	0	0	0	0	0	1	0	0	0	1	26	2	0	1	0	1	1	MARRIED	2	1	2	90	3	0	1	0	1	0	3	1	0	0	.	0	13
female	SOC	Mother	4	1	0	0	0	0	0	0	1	0	0	0	1	24	1	0	2	0	1	1	SINGLE	1	0	2	30	1	0	1	0	1	0	3	1	0	0	.	0	13
male	SOC	Mother	4	1	1	1	0	0	0	0	0	0	0	0	0	46	3	1	1	46.556	2	0	MARRIED	2	0	2	5	1	0	2	0	1	0	3	1	1	1	0	1	13
male	SOC	Mother	4	1	0	0	0	0	0	0	1	0	0	0	1	18	1	0	2	0	1	1	SINGLE	0	0	2	40	2	0	1	0	1	0	3	1	0	0	.	0	13
female	SOC	Baby	4	1	1	1	0	0	0	0	0	0	0	0	0	50	4	0	1	.	.	1	MARRIED	1	0	2	20	1	0	1	0	1	1	2	1	1	1	.	0	12
female	SOC	Baby	4	1	1	1	0	0	0	0	0	0	0	0	0	32	2	0	1	.	.	1	MARRIED	2	0	2	90	3	0	1	1	1	1	3	0	0	0	.	0	12
male	SOC	Baby	4	1	0	0	0	0	0	0	1	0	0	0	1	36	2	0	1	18.622	2	1	NOT MARRIED	1	0	1	15	1	0	1	0	1	0	2	1	1	0	.	0	12
female	SOC	Baby	4	1	1	1	0	0	0	0	0	0	0	0	0	30	2	.	2	0	1	1	NOT MARRIED	1	0	2	30	1	0	1	1	1	0	3	1	1	1	0	1	12
female	SOC	Baby	4	1	1	1	0	0	0	0	0	0	0	0	0	22	1	1	1	148.979	2	1	MARRIED	1	0	1	30	1	0	1	0	1	1	3	1	1	1	0	1	12
male	SOC	Baby	4	1	0	0	1	1	0	0	0	0	0	0	0	65	4	0	1	0	1	1	WIDOWED/DIVORCED	2	0	2	15	1	0	1	1	1	1	2	1	0	0	.	0	12
female	SOC	Baby	4	1	1	1	0	0	0	0	0	0	0	0	0	45	3	0	1	13.967	1	1	MARRIED	1	0	2	90	3	0	1	1	1	0	3	1	1	1	.	0	12
female	SOC	Baby	4	1	0	0	0	0	0	0	0	0	0	1	1	33	2	0	2	.	.	0	NOT MARRIED	1	0	1	90	3	0	2	0	1	0	3	1	1	1	.	0	12
male	SOC	Baby	4	1	1	1	0	0	0	0	0	0	0	0	0	39	2	1	1	2.793	1	1	MARRIED	2	0	2	30	1	0	1	0	0	1	3	1	1	1	.	0	12
male	SOC	Baby	4	1	1	1	0	0	0	0	0	0	0	0	0	34	2	0	2	93.112	2	0	NOT MARRIED	1	0	2	15	1	0	1	0	0	0	2	1	1	1	0	1	12
female	SOC	Baby	4	1	0	0	0	0	0	0	1	0	0	0	1	30	2	0	1	0	1	1	MARRIED	1	0	2	30	1	0	1	0	1	0	3	1	0	0	.	0	12
male	SOC	Baby	4	1	0	0	0	0	0	0	0	0	0	1	1	29	2	0	1	0	1	0	SINGLE	0	0	2	5	1	0	1	0	0	0	3	1	1	1	.	0	12
male	SOC	Baby	4	1	0	0	0	0	0	0	1	0	0	0	1	33	2	0	2	76.352	2	0	MARRIED	2	0	2	30	1	0	1	0	0	1	3	1	0	0	.	0	12
female	SOC	Baby	4	1	1	1	0	0	0	0	0	0	0	0	0	34	2	0	2	11.173	1	1	NOT MARRIED	1	0	2	20	1	0	1	0	1	1	3	1	1	1	.	0	12
female	SOC	Baby	4	0	0	0	0	0	0	0	1	0	0	0	1	33	2	0	1	0	1	1	MARRIED	1	0	2	.	9	0	1	0	1	0	3	0	0	0	.	0	12
male	SOC	Baby	4	1	0	0	0	0	0	0	1	0	0	0	1	25	2	0	2	18.622	2	1	NOT MARRIED	1	0	2	15	1	0	1	0	1	0	2	1	0	0	.	0	12
male	SOC	Baby	4	1	1	1	0	0	0	0	0	0	0	0	0	27	2	1	1	0	1	1	MARRIED	1	0	1	30	1	0	1	0	0	1	2	1	0	0	.	0	12
female	SOC	Baby	4	1	0	0	0	0	0	0	1	0	0	0	1	30	2	0	1	0	1	0	NOT MARRIED	1	0	2	10	1	0	1	1	1	0	3	1	0	0	.	0	12
female	SOC	Baby	4	1	0	0	0	0	0	0	1	0	0	0	1	28	2	1	2	0	1	1	SINGLE	1	0	2	60	2	0	1	0	1	1	3	1	0	0	.	0	12
female	SOC	Baby	4	1	1	1	0	0	0	0	0	0	0	0	0	50	4	0	1	0	1	0	WIDOWED/DIVORCED	2	0	2	45	2	0	1	0	1	0	3	1	1	1	0	1	12
female	SOC	Baby	4	1	0	0	0	0	0	0	0	0	0	1	1	65	4	0	1	0	1	1	WIDOWED/DIVORCED	1	0	2	105	3	0	1	0	0	0	3	1	1	1	.	0	12
female	SOC	Baby	4	1	0	0	0	0	0	0	1	0	0	0	1	19	1	0	1	0	1	1	NOT MARRIED	0	0	2	120	3	0	1	0	0	0	3	1	0	0	.	0	12
male	SOC	Baby	4	1	0	0	1	0	0	0	0	1	0	0	0	40	3	0	1	0	1	1	WIDOWED/DIVORCED	2	0	2	60	2	0	1	1	1	0	3	1	1	1	.	0	12
female	SOC	Baby	4	0	0	0	0	0	0	0	1	0	0	0	1	27	2	0	1	0	1	1	MARRIED	0	0	2	30	1	0	1	0	0	1	3	0	0	0	.	0	12
female	SOC	Baby	4	1	1	1	0	0	0	0	0	0	0	0	0	31	2	0	2	0	1	1	MARRIED	1	0	2	45	2	0	2	0	1	0	3	1	1	1	1	1	12
male	SOC	Baby	4	1	1	1	0	0	0	0	0	0	0	0	0	33	2	0	1	0	1	0	MARRIED	1	0	2	20	1	0	1	0	1	0	3	1	1	1	0	1	12
male	SOC	Baby	4	1	1	1	0	0	0	0	0	0	0	0	0	42	3	1	1	74.49	2	1	MARRIED	2	0	2	45	2	0	1	0	1	1	3	1	1	1	0	1	12
female	SOC	Baby	4	0	0	0	0	0	0	0	1	0	0	0	1	18	1	0	1	0	1	1	SINGLE	0	0	2	90	3	0	1	0	1	0	3	0	0	0	.	0	12
female	SOC	Baby	4	1	1	1	0	0	0	0	0	0	0	0	0	30	2	0	1	5.587	1	1	WIDOWED/DIVORCED	1	0	2	10	1	0	1	1	1	0	3	1	1	1	0	1	12
female	SOC	Baby	4	1	0	0	0	0	0	0	1	0	0	0	1	21	1	0	2	0	1	1	NOT MARRIED	0	0	2	60	2	0	1	0	0	0	3	1	1	0	.	0	12
female	SOC	Baby	4	1	1	1	0	0	0	0	0	0	0	0	0	25	2	0	2	0	1	1	NOT MARRIED	1	0	2	45	2	0	1	0	1	1	3	1	1	1	0	1	12
male	SOC	Baby	4	0	0	0	0	0	0	0	1	0	0	0	1	26	2	1	1	0	1	0	NOT MARRIED	1	0	2	10	1	0	1	0	0	0	2	0	0	0	.	0	12
male	SOC	Baby	4	1	1	1	0	0	0	0	0	0	0	0	0	29	2	0	1	32.589	2	0	MARRIED	1	0	2	20	1	1	2	1	1	0	3	1	1	1	0	1	12
female	SOC	Baby	4	1	0	0	0	0	0	0	1	0	0	0	1	25	2	0	1	0	1	1	MARRIED	1	0	2	45	2	0	1	0	1	1	3	1	0	0	.	0	12
female	SOC	Baby	4	1	1	1	0	0	0	0	0	0	0	0	0	28	2	0	1	0	1	1	MARRIED	1	0	2	35	2	0	1	0	1	1	3	1	1	1	.	0	12
male	SOC	Baby	4	1	0	0	0	0	0	0	0	0	0	1	1	24	1	0	2	18.622	2	1	NOT MARRIED	2	0	2	70	3	0	1	1	1	0	2	1	1	1	.	0	12
female	SOC	Baby	4	1	0	1	0	0	0	0	0	0	0	0	0	24	1	0	1	0	1	1	MARRIED	1	0	2	45	2	0	1	0	0	0	3	0	0	0	.	0	12
male	SOC	Baby	4	1	0	0	0	0	0	0	1	0	0	0	1	34	2	0	1	0	1	0	NOT MARRIED	1	0	2	10	1	0	1	0	0	1	2	1	0	0	.	0	12
male	SOC	Baby	4	0	0	0	1	1	0	0	0	0	0	0	0	32	2	0	2	0	1	1	SINGLE	1	0	1	90	3	0	1	0	0	0	2	0	0	0	.	0	12
male	SOC	Baby	4	1	1	1	0	0	0	0	0	0	0	0	0	56	4	0	1	93.112	2	1	MARRIED	1	0	2	40	2	0	1	1	1	1	2	0	1	1	0	1	12
male	SOC	Baby	4	1	1	1	0	0	0	0	0	0	0	0	0	47	3	0	2	186.224	2	1	NOT MARRIED	1	0	2	30	1	0	1	0	0	0	2	1	1	1	.	0	12
female	SOC	Baby	4	1	1	1	0	0	0	0	0	0	0	0	0	38	2	0	1	0	1	0	NOT MARRIED	1	0	2	30	1	0	1	0	0	0	3	1	1	1	0	1	12
male	SOC	Baby	4	1	0	0	0	0	0	0	0	0	0	1	1	42	3	0	2	0	1	0	MARRIED	1	0	1	10	1	0	1	0	1	0	3	0	1	1	1	1	12
female	SOC	Baby	4	1	1	1	0	0	0	0	0	0	0	0	0	32	2	0	2	0	1	1	MARRIED	1	0	1	30	1	0	1	0	1	0	3	1	1	1	0	1	12
female	SOC	Baby	4	1	0	0	0	0	0	0	1	0	0	0	1	42	3	0	2	139.668	2	1	MARRIED	2	0	2	90	3	0	1	0	1	0	2	1	0	0	.	0	12
female	SOC	Baby	4	1	0	0	0	0	0	0	1	0	0	0	1	30	2	0	2	3.724	1	1	MARRIED	1	0	2	60	2	0	1	0	1	1	3	1	0	0	.	0	12
male	SOC	Baby	4	1	0	0	0	0	0	0	1	0	0	0	1	30	2	0	2	0	1	0	MARRIED	1	0	2	15	1	0	1	0	1	1	2	1	0	0	.	0	12
male	SOC	Baby	4	1	1	1	0	0	0	0	0	0	0	0	0	31	2	0	1	0	1	0	MARRIED	1	0	2	60	2	0	1	0	1	0	3	1	1	1	1	1	12
female	SOC	Baby	4	0	0	0	0	0	0	0	1	0	0	0	1	28	2	0	2	0	1	0	MARRIED	1	0	2	30	1	0	2	0	1	0	3	0	0	0	.	0	12
male	SOC	Baby	4	1	0	0	0	0	0	0	1	0	0	0	1	21	1	0	2	0	1	0	NOT MARRIED	0	0	1	10	1	0	1	0	1	0	3	1	0	0	.	0	12
female	SOC	Baby	4	1	0	0	0	0	0	0	0	0	0	1	1	25	2	0	2	0	1	1	NOT MARRIED	1	0	2	15	1	0	1	0	1	1	3	0	1	1	.	0	12
male	SOC	Baby	4	1	1	1	0	0	0	0	0	0	0	0	0	36	2	0	1	0	1	1	SINGLE	2	0	1	20	1	0	1	0	1	0	3	1	1	1	.	0	12
female	SOC	Baby	4	1	0	0	0	0	0	0	1	0	0	0	1	38	2	0	1	0	1	1	MARRIED	2	0	2	15	1	0	2	0	1	0	3	1	0	0	.	0	12
male	SOC	Baby	4	1	1	1	0	0	0	0	0	0	0	0	0	32	2	1	1	0	1	1	NOT MARRIED	1	0	2	20	1	0	1	1	1	0	2	1	1	1	0	1	12
female	SOC	Baby	4	1	1	1	0	0	0	0	0	0	0	0	0	31	2	0	2	18.622	2	0	NOT MARRIED	0	0	2	.	9	0	1	1	1	1	3	1	1	1	.	0	12
female	SOC	Baby	4	0	0	0	0	0	0	0	1	0	0	0	1	25	2	1	2	46.556	2	1	SINGLE	0	0	2	60	2	0	1	0	1	0	3	0	0	0	.	0	12
male	SOC	Baby	4	1	1	1	0	0	0	0	0	0	0	0	0	41	3	0	2	0	1	0	MARRIED	2	0	2	35	2	0	1	1	1	1	2	1	1	1	.	0	12
female	SOC	Baby	4	1	1	1	0	0	0	0	0	0	0	0	0	25	2	0	1	0	1	1	MARRIED	1	0	2	15	1	0	1	0	1	0	3	1	1	1	0	1	12
female	SOC	Baby	4	1	0	0	0	0	0	0	1	0	0	0	1	27	2	0	1	18.622	2	1	NOT MARRIED	1	0	1	10	1	0	1	0	0	0	3	1	1	0	.	0	12
female	SOC	Baby	4	1	0	0	0	0	0	0	1	0	0	0	1	45	3	0	1	20.95	2	1	WIDOWED/DIVORCED	1	0	2	10	1	0	1	0	1	0	3	1	0	0	.	0	12
male	SOC	Baby	4	1	0	0	0	0	0	0	1	0	0	0	1	36	2	0	2	27.934	2	0	NOT MARRIED	1	0	2	15	1	0	1	0	1	0	2	1	1	0	.	0	12
female	SOC	Baby	4	1	0	0	0	0	0	0	1	0	0	0	1	29	2	0	1	18.622	2	1	SINGLE	1	0	2	45	2	0	1	0	1	1	3	1	0	0	.	0	12
male	SOC	Baby	4	1	0	0	0	0	0	0	1	0	0	0	1	42	3	0	2	74.49	2	1	NOT MARRIED	1	0	2	45	2	0	2	0	1	0	2	1	1	0	.	0	12
female	SOC	Baby	4	1	0	0	0	0	0	0	1	0	0	0	1	22	1	0	2	13.967	1	1	NOT MARRIED	0	0	2	150	3	0	1	0	1	0	3	1	1	0	.	0	12
female	SOC	Baby	4	1	0	0	0	0	0	0	1	0	0	0	1	35	2	0	1	4.656	1	1	NOT MARRIED	1	0	2	45	2	0	1	0	1	0	3	1	0	0	.	0	12
female	SOC	Baby	4	0	0	0	0	0	0	0	1	0	0	0	1	27	2	0	1	37.245	2	1	NOT MARRIED	1	0	2	45	2	0	1	1	1	1	2	0	0	0	.	0	12
female	SOC	Baby	4	1	0	0	0	0	0	0	0	0	0	1	1	27	2	0	2	0	1	1	MARRIED	1	0	1	120	3	0	2	0	1	1	3	1	1	1	.	0	12
female	SOC	Baby	4	1	1	1	0	0	0	0	0	0	0	0	0	20	1	1	1	0	1	1	SINGLE	0	0	2	10	1	0	1	0	1	1	3	1	1	1	0	1	12
female	SOC	Baby	4	1	0	1	0	0	0	0	0	0	0	0	0	21	1	0	1	23.278	2	0	MARRIED	1	0	1	30	1	0	1	0	1	0	3	1	0	0	.	0	12
male	SOC	Baby	4	1	1	1	0	0	0	0	0	0	0	0	0	26	2	0	2	37.245	2	0	NOT MARRIED	1	0	2	30	1	0	1	0	1	0	2	1	1	1	0	1	12
male	SOC	Baby	4	1	1	1	0	0	0	0	0	0	0	0	0	42	3	0	1	0	1	1	MARRIED	2	0	2	20	1	0	1	0	0	1	2	1	1	1	.	0	12
female	SOC	Baby	4	0	0	0	0	0	0	0	1	0	0	0	1	19	1	0	2	0	1	1	NOT MARRIED	0	0	2	10	1	0	1	1	1	1	2	0	0	0	.	0	12
male	SOC	Baby	4	1	0	0	0	0	1	0	0	0	1	0	0	23	1	0	2	34.917	2	1	NOT MARRIED	1	0	1	15	1	0	1	0	0	1	3	1	1	1	1	1	12
male	SOC	Baby	4	1	0	0	0	0	0	0	1	0	0	0	1	32	2	0	2	4.656	1	1	SINGLE	1	0	2	30	1	0	1	1	1	0	2	1	0	0	.	0	12
female	SOC	Baby	4	1	1	1	0	0	0	0	0	0	0	0	0	31	2	1	2	0	1	1	NOT MARRIED	1	0	2	15	1	0	1	0	0	0	3	1	1	1	.	0	12
male	SOC	Baby	4	1	1	1	0	0	0	0	0	0	0	0	0	48	3	0	1	0	1	1	MARRIED	1	0	2	60	2	0	1	0	0	0	2	1	1	1	0	1	12
female	SOC	Baby	4	1	1	1	0	0	0	0	0	0	0	0	0	44	3	0	1	15.457	2	0	MARRIED	1	0	2	60	2	0	1	0	0	0	3	1	1	1	0	1	12
male	SOC	Baby	4	1	1	1	0	0	0	0	0	0	0	0	0	34	2	0	2	23.278	2	1	NOT MARRIED	1	0	2	10	1	0	2	0	1	0	2	1	1	1	0	1	12
female	SOC	Baby	4	1	1	1	0	0	0	0	0	0	0	0	0	40	3	0	2	27.934	2	1	NOT MARRIED	2	0	1	25	1	0	1	0	0	0	3	1	1	1	0	1	12
male	SOC	Baby	4	1	1	1	0	0	0	0	0	0	0	0	0	40	3	0	1	69.834	2	0	MARRIED	1	0	2	90	3	0	1	0	1	0	3	1	1	1	.	0	12
male	SOC	Baby	4	1	1	1	0	0	0	0	0	0	0	0	0	28	2	0	2	27.934	2	0	SINGLE	1	0	2	5	1	0	1	0	1	0	3	1	1	1	0	1	12
female	SOC	Baby	4	1	1	1	0	0	0	0	0	0	0	0	0	32	2	1	1	0	1	1	NOT MARRIED	1	0	2	180	3	0	1	0	1	1	3	1	1	1	.	0	12
male	SOC	Baby	4	1	0	0	0	0	0	0	1	0	0	0	1	35	2	1	1	15.829	2	1	NOT MARRIED	1	0	2	60	2	0	1	0	1	1	3	1	0	0	.	0	12
male	SOC	Baby	4	1	0	0	1	0	0	0	0	1	0	0	0	61	4	0	2	558.672	2	0	MARRIED	2	0	2	5	1	0	1	0	1	0	2	1	1	1	.	0	12
female	SOC	Baby	4	1	0	0	0	0	0	0	1	0	0	0	1	30	2	1	1	0	1	1	NOT MARRIED	1	0	1	120	3	0	1	0	0	1	3	1	0	0	.	0	12
male	SOC	Baby	4	1	0	0	0	0	0	0	1	0	0	0	1	46	3	0	1	0.931	1	1	MARRIED	2	0	2	75	3	0	2	1	1	1	2	1	1	0	.	0	12
male	SOC	Baby	4	1	0	0	1	1	0	0	0	0	0	0	0	33	2	0	1	22.347	2	1	MARRIED	1	0	2	25	1	0	1	0	0	1	2	1	0	0	.	0	12
male	SOC	Baby	4	1	0	0	0	0	0	0	1	0	0	0	1	38	2	0	1	25.14	2	0	NOT MARRIED	2	0	1	10	1	0	1	1	1	1	2	1	1	0	.	0	12
female	SOC	Baby	4	1	0	0	0	0	0	0	1	0	0	0	1	38	2	0	1	0	1	1	MARRIED	2	0	2	60	2	0	2	0	0	1	3	1	1	0	.	0	12
male	SOC	Baby	4	1	0	0	0	0	0	0	0	0	0	1	1	23	1	0	2	3.259	1	1	SINGLE	0	0	2	20	1	0	1	0	1	1	3	1	1	1	.	0	12
female	SOC	Mother	5	1	1	1	0	0	0	0	0	0	0	0	0	29	2	1	1	.	.	1	NOT MARRIED	2	0	2	30	1	1	1	0	1	0	3	1	1	1	0	1	10
female	SOC	Mother	5	1	1	1	0	0	0	0	0	0	0	0	0	25	2	0	2	23.278	2	0	NOT MARRIED	1	0	2	90	3	0	1	0	0	1	3	1	1	1	.	0	10
female	SOC	Mother	5	1	1	1	0	0	0	0	0	0	0	0	0	28	2	1	1	.	.	0	NOT MARRIED	1	0	2	90	3	0	1	0	1	1	3	1	1	1	0	1	10
female	SOC	Mother	5	1	0	0	0	0	0	0	1	0	0	0	1	57	4	0	2	.	.	0	SINGLE	2	0	2	15	1	0	2	0	1	0	3	1	0	0	.	0	10
male	SOC	Mother	5	1	1	1	0	0	0	0	0	0	0	0	0	35	2	0	1	21.881	2	0	NOT MARRIED	2	0	2	30	1	0	1	1	1	1	2	1	1	1	0	1	10
male	SOC	Mother	5	1	1	1	0	0	0	0	0	0	0	0	0	35	2	0	2	.	.	0	MARRIED	1	0	2	30	1	0	1	1	1	1	2	1	1	1	0	1	10
female	SOC	Mother	5	1	1	1	0	0	0	0	0	0	0	0	0	24	1	1	1	.	.	1	NOT MARRIED	1	0	2	60	2	0	1	0	0	0	3	1	1	1	0	1	10
male	SOC	Mother	5	0	0	0	0	0	0	0	1	0	0	0	1	33	2	0	2	.	.	0	NOT MARRIED	1	1	2	90	3	0	2	0	1	0	3	0	0	0	.	0	10
female	SOC	Mother	5	1	0	0	0	0	0	0	1	0	0	0	1	23	1	0	1	.	.	1	MARRIED	0	0	2	35	2	0	1	0	1	1	3	1	0	0	.	0	10
female	SOC	Mother	5	0	0	0	0	0	0	0	1	0	0	0	1	36	2	0	2	.	.	0	MARRIED	1	0	2	30	1	0	1	0	1	1	3	0	0	0	.	0	10
female	SOC	Mother	5	1	0	0	0	0	0	0	1	0	0	0	1	49	3	1	1	.	.	0	SINGLE	2	0	2	60	2	0	2	0	0	0	3	1	1	0	.	0	10
male	SOC	Mother	5	1	1	1	0	0	0	0	0	0	0	0	0	20	1	1	1	.	.	1	NOT MARRIED	0	0	2	120	3	0	1	0	1	0	2	1	0	0	.	0	10
female	SOC	Mother	5	1	0	0	0	0	1	1	0	0	0	0	0	31	2	0	2	36.314	2	0	NOT MARRIED	1	0	2	60	2	0	2	0	1	0	3	1	1	0	.	0	10
male	SOC	Mother	5	1	0	0	0	0	0	0	1	0	0	0	1	37	2	0	2	.	.	0	MARRIED	2	0	2	45	2	0	2	0	1	0	3	1	0	0	.	0	10
male	SOC	Mother	5	1	0	0	0	0	0	0	1	0	0	0	1	37	2	1	1	.	.	0	MARRIED	2	0	2	30	1	0	1	0	1	1	3	1	0	0	.	0	10
male	SOC	Mother	5	1	0	1	0	0	0	0	0	0	0	0	0	22	1	0	2	.	.	1	NOT MARRIED	1	0	2	60	2	0	2	0	1	0	3	1	1	1	0	1	10
female	SOC	Mother	5	1	1	1	0	0	0	0	0	0	0	0	0	32	2	0	1	.	.	1	SINGLE	1	0	1	90	3	0	1	1	1	1	3	1	1	1	0	1	10
female	SOC	Mother	5	1	0	0	0	0	0	0	0	0	0	1	1	20	1	1	1	.	.	1	NOT MARRIED	0	0	2	30	1	1	1	1	1	1	3	0	1	1	1	1	10
male	SOC	Mother	5	1	0	0	0	0	0	0	1	0	0	0	1	33	2	1	1	.	.	1	NOT MARRIED	0	1	2	65	3	0	1	1	1	0	3	1	1	0	.	0	10
male	SOC	Mother	5	1	1	1	0	0	0	0	0	0	0	0	0	56	4	0	1	.	.	0	MARRIED	1	0	2	30	1	0	1	0	0	0	3	1	1	1	0	1	10
female	SOC	Mother	5	1	1	1	0	0	0	0	0	0	0	0	0	27	2	0	1	.	.	0	NOT MARRIED	1	0	2	15	1	0	1	0	1	0	3	1	1	1	0	1	10
male	SOC	Mother	5	1	1	1	0	0	0	0	0	0	0	0	0	55	4	0	1	.	.	1	MARRIED	2	0	2	15	1	0	2	1	1	0	3	1	1	1	0	1	10
male	SOC	Mother	5	0	0	0	0	0	0	0	1	0	0	0	1	29	2	0	1	.	.	0	MARRIED	1	0	2	60	2	0	1	1	1	0	3	0	0	0	.	0	10
male	SOC	Mother	5	1	0	0	0	0	0	0	1	0	0	0	1	31	2	1	1	.	.	1	MARRIED	1	0	2	120	3	0	1	1	1	1	3	0	0	0	.	0	10
female	SOC	Mother	5	1	0	0	0	0	0	0	1	0	0	0	1	19	1	0	2	.	.	1	NOT MARRIED	1	0	2	15	1	0	1	1	1	0	3	1	0	0	.	0	10
female	SOC	Mother	5	1	1	1	0	0	0	0	0	0	0	0	0	51	4	0	1	.	.	1	SINGLE	2	0	2	15	1	0	2	1	1	0	3	1	1	1	0	1	10
female	SOC	Mother	5	1	1	1	0	0	0	0	0	0	0	0	0	37	2	0	2	.	.	1	MARRIED	1	0	2	45	2	0	1	0	1	1	3	1	0	0	.	0	10
male	SOC	Mother	5	0	0	0	0	0	0	0	1	0	0	0	1	30	2	0	1	.	.	1	NOT MARRIED	0	0	2	15	1	0	1	0	0	1	3	0	0	0	.	0	10
female	SOC	Mother	5	0	0	0	0	0	0	0	1	0	0	0	1	35	2	1	1	.	.	1	MARRIED	1	0	2	45	2	0	1	1	1	1	3	0	0	0	.	0	10
male	SOC	Mother	5	1	1	1	0	0	0	0	0	0	0	0	0	38	2	0	2	37.245	2	0	MARRIED	1	0	2	30	1	0	1	1	1	1	3	1	1	1	0	1	10
female	SOC	Mother	5	1	0	0	0	0	1	0	0	0	1	0	0	34	2	0	2	.	.	1	MARRIED	0	0	1	15	1	0	1	1	1	1	3	1	1	1	.	0	10
female	SOC	Mother	5	0	0	0	0	0	0	0	1	0	0	0	1	29	2	0	2	.	.	1	NOT MARRIED	1	0	2	90	3	0	1	0	1	1	3	0	0	0	.	0	10
male	SOC	Mother	5	1	1	1	0	0	0	0	0	0	0	0	0	29	2	0	1	.	.	1	MARRIED	1	0	2	90	3	0	1	1	1	0	3	1	1	1	0	1	10
female	SOC	Mother	5	1	0	0	0	0	0	0	0	0	0	1	1	33	2	0	1	9.311	1	1	NOT MARRIED	1	0	2	20	1	0	1	1	1	0	3	1	1	1	0	1	10
male	SOC	Mother	5	1	0	0	0	0	0	0	1	0	0	0	1	29	2	1	1	.	.	1	SINGLE	1	0	2	20	1	0	1	1	1	0	3	1	1	0	.	0	10
male	SOC	Mother	5	1	0	0	0	0	0	0	1	0	0	0	1	24	1	1	2	69.834	2	0	NOT MARRIED	0	0	2	15	1	0	2	0	0	0	3	1	0	0	.	0	10
male	SOC	Mother	5	0	0	0	0	0	0	0	1	0	0	0	1	65	4	0	2	232.78	2	1	SINGLE	2	0	2	10	1	0	2	0	1	0	1	0	0	0	.	0	10
female	SOC	Mother	5	1	1	1	0	0	0	0	0	0	0	0	0	25	2	0	1	.	.	1	MARRIED	1	0	1	60	2	0	1	0	1	1	3	1	1	1	0	1	10
female	SOC	Mother	5	1	0	0	0	0	0	0	1	0	0	0	1	25	2	1	1	.	.	1	NOT MARRIED	1	0	2	20	1	0	2	0	1	1	3	1	0	0	.	0	10
male	SOC	Mother	5	1	0	0	0	0	0	0	1	0	0	0	1	26	2	0	2	37.245	2	0	NOT MARRIED	0	0	2	10	1	0	1	0	1	0	1	1	0	0	.	0	10
female	SOC	Mother	5	1	0	0	0	0	1	1	0	0	0	0	0	24	1	0	2	13.967	1	0	NOT MARRIED	1	0	1	30	1	0	1	0	0	1	3	1	0	0	.	0	10
female	SOC	Mother	5	1	0	0	1	0	0	0	0	1	0	0	0	28	2	0	2	13.967	1	0	NOT MARRIED	1	0	2	45	2	0	2	0	0	0	3	1	1	1	.	0	10
female	SOC	Mother	5	1	1	1	0	0	0	0	0	0	0	0	0	35	2	0	1	22.347	2	0	NOT MARRIED	1	0	2	15	1	0	1	0	0	1	2	1	1	1	0	1	10
male	SOC	Mother	5	1	1	1	0	0	0	0	0	0	0	0	0	59	4	1	2	.	.	1	MARRIED	2	0	2	40	2	0	1	1	1	1	3	1	1	1	0	1	10
female	SOC	Mother	5	1	1	1	0	0	0	0	0	0	0	0	0	46	3	0	1	.	.	1	MARRIED	2	0	2	40	2	0	1	1	1	0	3	1	0	0	.	0	10
female	SOC	Mother	5	1	1	1	0	0	0	0	0	0	0	0	0	22	1	0	2	18.622	2	0	NOT MARRIED	0	0	2	10	1	0	1	0	1	1	3	1	1	1	0	1	10
female	SOC	Mother	5	1	0	0	1	0	0	0	0	1	0	0	0	28	2	0	2	465.56	2	0	NOT MARRIED	1	0	2	60	2	0	1	1	1	0	3	1	1	1	.	0	10
female	SOC	Mother	5	1	1	1	0	0	0	0	0	0	0	0	0	26	2	0	1	.	.	1	MARRIED	1	0	2	45	2	0	2	0	0	0	3	1	1	1	0	1	10
male	SOC	Mother	5	1	1	1	0	0	0	0	0	0	0	0	0	43	3	0	1	46.556	2	0	NOT MARRIED	1	0	2	15	1	0	1	1	1	1	1	1	1	1	0	1	10
male	SOC	Mother	5	0	0	0	1	1	0	0	0	0	0	0	0	44	3	0	2	297.958	2	0	MARRIED	2	0	2	80	3	0	1	1	1	1	3	0	0	0	.	0	10
male	SOC	Mother	5	1	0	0	0	0	0	0	1	0	0	0	1	40	3	0	1	13.967	1	0	NOT MARRIED	1	1	2	120	3	0	1	0	0	0	1	1	1	0	.	0	10
male	SOC	Mother	5	1	0	0	0	0	0	0	0	0	0	1	1	43	3	0	1	34.917	2	0	NOT MARRIED	2	1	1	120	3	0	1	0	1	0	2	1	1	1	.	0	10
female	SOC	Mother	5	1	1	1	0	0	0	0	0	0	0	0	0	56	4	0	1	16.76	2	0	SINGLE	2	0	2	15	1	0	1	1	1	0	3	1	1	1	0	1	10
male	SOC	Mother	5	1	1	1	0	0	0	0	0	0	0	0	0	24	1	1	2	85.663	2	0	NOT MARRIED	1	0	2	10	1	0	1	0	1	1	3	1	1	1	0	1	10
female	SOC	Mother	5	1	0	0	0	0	0	0	1	0	0	0	1	27	2	0	2	.	.	1	NOT MARRIED	0	0	1	60	2	0	2	1	1	0	3	1	0	0	.	0	10
female	SOC	Mother	5	1	0	0	0	0	1	1	0	0	0	0	0	28	2	0	2	4.656	1	0	MARRIED	1	0	2	60	2	0	1	0	1	0	3	1	0	0	.	0	10
male	SOC	Mother	5	1	1	1	0	0	0	0	0	0	0	0	0	42	3	0	1	46.556	2	0	MARRIED	2	0	2	25	1	0	1	0	1	1	3	1	1	1	.	0	10
female	SOC	Mother	5	1	1	1	0	0	0	0	0	0	0	0	0	24	1	1	2	.	.	1	NOT MARRIED	1	0	2	90	3	0	1	0	1	1	3	1	1	1	.	0	10
male	SOC	Mother	5	1	1	1	0	0	0	0	0	0	0	0	0	32	2	1	1	74.49	2	0	MARRIED	1	0	1	15	1	0	1	1	1	0	3	1	1	1	0	1	10
male	SOC	Mother	5	1	0	0	0	0	0	0	0	0	0	1	1	25	2	0	2	27.934	2	0	NOT MARRIED	0	0	2	20	1	0	1	0	1	0	3	1	1	1	.	0	10
female	SOC	Mother	5	1	0	0	0	0	0	0	1	0	0	0	1	25	2	0	2	23.278	2	0	NOT MARRIED	0	1	1	30	1	0	1	0	0	0	3	1	1	0	.	0	10
female	SOC	Mother	5	1	0	0	1	1	0	0	0	0	0	0	0	34	2	0	2	74.49	2	0	MARRIED	1	0	1	25	1	0	1	0	1	1	3	1	1	0	.	0	10
male	SOC	Mother	5	1	1	1	0	0	0	0	0	0	0	0	0	33	2	1	2	93.112	2	0	MARRIED	0	0	2	20	1	0	2	1	1	1	3	1	1	1	0	1	10
male	SOC	Mother	5	1	1	1	0	0	0	0	0	0	0	0	0	28	2	0	2	88.456	2	0	MARRIED	1	0	2	40	2	0	1	1	1	0	2	1	1	1	1	1	10
female	SOC	Mother	5	0	0	0	0	0	0	0	1	0	0	0	1	33	2	0	2	.	.	1	MARRIED	1	0	2	60	2	0	1	0	1	1	3	0	0	0	.	0	10
male	SOC	Mother	5	1	1	1	0	0	0	0	0	0	0	0	0	30	2	1	1	.	.	1	SINGLE	0	0	2	30	1	0	1	0	1	1	2	1	1	1	0	1	10
male	SOC	Mother	5	1	0	0	0	0	0	0	1	0	0	0	1	24	1	0	1	46.556	2	0	NOT MARRIED	0	1	2	20	1	0	1	1	1	0	3	1	0	0	.	0	10
female	SOC	Mother	5	1	1	1	0	0	0	0	0	0	0	0	0	32	2	1	2	27.934	2	0	MARRIED	1	0	2	30	1	0	1	0	1	1	3	1	1	1	1	1	10
female	SOC	Mother	5	1	1	1	0	0	0	0	0	0	0	0	0	19	1	0	1	39.573	2	0	NOT MARRIED	0	0	1	15	1	0	2	0	1	0	3	1	1	1	1	1	10
female	SOC	Mother	5	1	1	1	0	0	0	0	0	0	0	0	0	46	3	0	2	.	.	1	MARRIED	0	0	2	20	1	1	1	1	1	0	3	1	1	1	0	1	10
female	SOC	Mother	5	1	1	1	0	0	0	0	0	0	0	0	0	29	2	0	1	.	.	1	MARRIED	0	0	1	15	1	0	2	0	1	0	3	1	1	1	0	1	10
male	SOC	Mother	5	1	1	1	0	0	0	0	0	0	0	0	0	49	3	0	1	.	.	1	MARRIED	2	0	2	45	2	0	2	0	1	0	3	1	1	1	1	1	10
female	SOC	Mother	5	1	1	1	0	0	0	0	0	0	0	0	0	27	2	0	1	23.278	2	0	MARRIED	1	0	2	15	1	0	1	0	1	0	3	1	0	0	.	0	10
female	SOC	Mother	5	1	1	1	0	0	0	0	0	0	0	0	0	33	2	0	2	27.934	2	0	NOT MARRIED	1	0	2	10	1	0	2	0	0	0	3	1	1	1	0	1	10
male	SOC	Mother	5	1	1	1	0	0	0	0	0	0	0	0	0	33	2	0	2	93.112	2	0	MARRIED	1	0	1	20	1	0	2	0	1	0	3	1	1	1	0	1	10
female	SOC	Mother	5	1	1	1	0	0	0	0	0	0	0	0	0	28	2	0	1	.	.	1	MARRIED	1	0	1	30	1	0	1	0	1	1	3	1	1	1	0	1	10
female	SOC	Mother	5	1	0	0	0	0	1	1	0	0	0	0	0	20	1	0	2	.	.	1	NOT MARRIED	0	0	1	60	2	0	2	0	1	0	3	1	0	0	.	0	10
male	SOC	Mother	5	1	1	1	0	0	0	0	0	0	0	0	0	30	2	1	1	.	.	1	MARRIED	1	0	2	60	2	0	1	0	1	1	3	1	1	1	0	1	10
female	SOC	Mother	5	1	1	1	0	0	0	0	0	0	0	0	0	32	2	1	1	.	.	1	SINGLE	2	0	2	20	1	0	1	0	0	0	3	1	0	0	.	0	10
female	SOC	Mother	5	1	0	0	0	0	0	0	0	0	0	1	1	27	2	0	2	.	.	1	MARRIED	1	0	1	10	1	0	1	0	1	1	3	1	1	1	.	0	10
male	SOC	Mother	5	1	1	1	0	0	0	0	0	0	0	0	0	37	2	0	1	.	.	1	NOT MARRIED	1	1	2	10	1	0	1	1	1	0	2	1	1	1	0	1	10
male	SOC	Mother	5	1	1	1	0	0	0	0	0	0	0	0	0	33	2	0	2	46.556	2	0	MARRIED	2	0	2	45	2	0	1	0	1	0	3	1	1	1	0	1	10
male	SOC	Mother	5	1	1	1	0	0	0	0	0	0	0	0	0	32	2	0	1	46.556	2	0	NOT MARRIED	1	1	2	10	1	0	1	0	1	0	3	1	1	1	.	0	10
female	SOC	Mother	5	0	0	0	0	0	0	0	1	0	0	0	1	28	2	0	2	55.867	2	0	MARRIED	1	0	2	20	1	0	2	0	1	0	3	0	0	0	.	0	10
female	SOC	Mother	5	1	1	1	0	0	0	0	0	0	0	0	0	29	2	0	1	.	.	1	SINGLE	2	0	2	30	1	0	2	0	0	0	3	1	1	1	0	1	10
female	SOC	Mother	5	0	0	0	0	0	0	0	1	0	0	0	1	22	1	1	2	18.622	2	0	NOT MARRIED	0	0	1	20	1	0	1	1	1	0	3	0	0	0	.	0	10
male	SOC	Mother	5	1	1	1	0	0	0	0	0	0	0	0	0	43	3	0	2	18.622	2	0	NOT MARRIED	1	0	2	10	1	0	1	1	1	0	3	1	1	1	0	1	10
female	SOC	Mother	5	0	0	0	0	0	0	0	1	0	0	0	1	19	1	0	1	23.278	2	0	NOT MARRIED	0	0	1	20	1	0	2	0	1	1	3	0	0	0	.	0	10
female	SOC	Mother	5	0	0	0	0	0	0	0	1	0	0	0	1	24	1	1	2	.	.	1	NOT MARRIED	0	0	2	30	1	0	1	0	1	1	1	0	0	0	.	0	10
male	SOC	Mother	5	1	0	0	0	0	0	0	1	0	0	0	1	39	2	0	1	93.112	2	0	NOT MARRIED	2	0	2	10	1	0	1	0	1	0	2	1	0	0	.	0	10
male	SOC	Mother	5	1	0	0	0	0	0	0	1	0	0	0	1	31	2	0	2	65.178	2	0	NOT MARRIED	1	0	2	30	1	0	1	0	1	0	2	1	0	0	.	0	10
male	SOC	Mother	5	1	1	1	0	0	0	0	0	0	0	0	0	32	2	0	1	.	.	1	NOT MARRIED	1	0	2	30	1	0	2	0	1	0	3	1	1	1	0	1	10
female	SOC	Mother	5	1	0	1	0	0	0	0	0	0	0	0	0	35	2	0	2	41.9	2	0	SINGLE	1	1	2	30	1	0	1	1	1	0	3	1	1	1	0	1	10
male	SOC	Mother	5	1	1	1	0	0	0	0	0	0	0	0	0	30	2	0	2	116.39	2	0	MARRIED	1	0	1	10	1	0	1	0	1	0	2	1	1	1	0	1	10
female	SOC	Mother	5	1	1	1	0	0	0	0	0	0	0	0	0	29	2	0	2	4.656	1	0	NOT MARRIED	1	0	2	30	1	0	2	0	0	1	3	1	1	1	0	1	10
male	SOC	Mother	5	1	0	0	1	0	0	0	0	1	0	0	0	32	2	0	2	.	.	1	NOT MARRIED	1	0	2	10	1	0	1	0	1	0	3	1	1	1	.	0	10
male	SOC	Mother	5	1	1	1	0	0	0	0	0	0	0	0	0	24	1	0	2	65.178	2	0	NOT MARRIED	0	0	2	20	1	0	1	1	1	1	1	1	1	1	0	1	10
male	SOC	Mother	5	1	1	1	0	0	0	0	0	0	0	0	0	26	2	0	2	69.834	2	0	NOT MARRIED	1	0	2	60	2	0	1	0	1	0	2	1	1	1	0	1	10
male	SOC	Mother	5	1	0	0	0	0	0	0	1	0	0	0	1	30	2	0	1	27.934	2	0	NOT MARRIED	1	0	2	20	1	0	1	0	1	0	3	1	1	0	.	0	10
female	SOC	Baby	5	1	1	1	0	0	0	0	0	0	0	0	0	27	2	0	2	0	1	1	MARRIED	1	0	2	30	1	0	1	0	1	0	3	1	1	1	.	0	7
male	SOC	Baby	5	1	1	1	0	0	0	0	0	0	0	0	0	33	2	0	2	0	1	1	SINGLE	1	0	2	30	1	0	1	1	1	0	3	1	1	1	.	0	7
female	SOC	Baby	5	1	0	0	0	0	0	0	1	0	0	0	1	24	1	0	2	0	1	1	NOT MARRIED	1	0	1	45	2	0	1	1	1	0	3	1	0	0	.	0	7
female	SOC	Baby	5	1	1	1	0	0	0	0	0	0	0	0	0	25	2	0	1	65.178	2	0	MARRIED	0	0	2	45	2	0	1	0	0	0	3	1	1	1	0	1	7
female	SOC	Baby	5	1	1	1	0	0	0	0	0	0	0	0	0	27	2	0	2	0	1	1	NOT MARRIED	1	0	1	45	2	0	1	0	0	0	2	1	1	1	0	1	7
female	SOC	Baby	5	1	0	0	0	0	1	1	0	0	0	0	0	20	1	0	1	0	1	1	MARRIED	1	0	1	30	1	0	1	0	1	1	3	1	0	0	.	0	7
male	SOC	Baby	5	1	1	1	0	0	0	0	0	0	0	0	0	62	4	0	1	0	1	1	MARRIED	2	0	2	35	2	0	1	1	1	1	3	1	1	1	1	1	7
female	SOC	Baby	5	1	0	0	1	1	0	0	0	0	0	0	0	50	4	0	1	0	1	1	NOT MARRIED	1	0	2	40	2	0	1	1	1	0	3	1	1	0	.	0	7
female	SOC	Baby	5	1	1	1	0	0	0	0	0	0	0	0	0	33	2	0	1	0	1	1	MARRIED	2	0	2	30	1	0	1	1	1	1	3	1	0	0	.	0	7
female	SOC	Baby	5	1	1	1	0	0	0	0	0	0	0	0	0	29	2	0	1	0	1	1	NOT MARRIED	0	0	2	30	1	0	1	1	1	0	3	1	1	1	.	0	7
male	SOC	Baby	5	1	1	1	0	0	0	0	0	0	0	0	0	39	2	0	1	186.224	2	0	NOT MARRIED	2	0	2	45	2	0	1	0	1	1	2	1	1	1	.	0	7
female	SOC	Baby	5	1	0	0	0	0	0	0	0	0	0	1	1	38	2	0	1	0	1	1	MARRIED	0	0	1	30	1	0	1	0	0	0	3	1	1	1	0	1	7
male	SOC	Baby	5	0	0	0	0	0	0	0	1	0	0	0	1	35	2	0	1	0	1	1	MARRIED	2	0	2	35	2	0	1	1	1	0	3	0	0	0	.	0	7
male	SOC	Baby	5	1	1	1	0	0	0	0	0	0	0	0	0	36	2	0	2	0	1	1	NOT MARRIED	1	0	2	30	1	0	1	1	1	1	2	1	1	1	.	0	7
female	SOC	Baby	5	1	1	1	0	0	0	0	0	0	0	0	0	48	3	0	1	0	1	1	MARRIED	1	0	2	10	1	0	1	1	1	0	3	1	0	0	.	0	7
female	SOC	Baby	5	1	0	0	0	0	0	0	1	0	0	0	1	22	1	0	1	0	1	1	MARRIED	1	0	2	15	1	0	1	1	1	1	3	1	0	0	.	0	7
male	SOC	Baby	5	1	0	0	0	0	0	0	1	0	0	0	1	27	2	0	2	186.224	2	0	MARRIED	1	0	2	15	1	0	1	1	1	1	3	1	0	0	.	0	7
male	SOC	Baby	5	1	0	0	0	0	0	0	1	0	0	0	1	34	2	0	1	279.336	2	0	NOT MARRIED	2	0	2	20	1	0	1	1	1	0	1	1	1	0	.	0	7
male	SOC	Baby	5	1	0	0	0	0	0	0	0	0	0	1	1	42	3	0	1	0	1	1	MARRIED	2	0	2	50	2	0	1	1	1	1	3	1	1	1	0	1	7
female	SOC	Baby	5	1	0	0	1	1	0	0	0	0	0	0	0	26	2	0	1	0	1	1	NOT MARRIED	1	0	2	30	1	0	2	0	1	0	3	0	0	0	.	0	7
female	SOC	Baby	5	1	1	1	0	0	0	0	0	0	0	0	0	49	3	0	1	0	1	1	SINGLE	2	0	2	30	1	0	1	1	1	0	3	1	1	1	0	1	7
female	SOC	Baby	5	1	0	0	0	0	0	0	1	0	0	0	1	66	4	0	2	0	1	1	MARRIED	2	1	2	15	1	0	1	1	1	0	3	1	1	0	.	0	7
female	SOC	Baby	5	0	0	0	0	0	0	0	1	0	0	0	1	20	1	0	2	0	1	1	NOT MARRIED	1	0	2	30	1	0	1	1	1	1	3	0	0	0	.	0	7
male	SOC	Baby	5	1	0	0	1	1	0	0	0	0	0	0	0	28	2	0	1	0	1	1	NOT MARRIED	1	0	2	45	2	0	1	1	1	0	3	1	1	0	.	0	7
female	SOC	Baby	5	1	1	1	0	0	0	0	0	0	0	0	0	27	2	0	1	46.556	2	0	NOT MARRIED	1	0	1	30	1	0	1	1	1	0	3	1	1	1	0	1	7
female	SOC	Baby	5	1	1	1	0	0	0	0	0	0	0	0	0	60	4	0	1	0	1	1	MARRIED	2	1	2	30	1	0	1	1	1	0	3	1	1	1	0	1	7
female	SOC	Baby	5	1	1	1	0	0	0	0	0	0	0	0	0	22	1	0	1	0	1	1	MARRIED	1	0	1	25	1	0	2	1	1	0	3	1	1	1	.	0	7
female	SOC	Baby	5	1	0	0	0	0	1	1	0	0	0	0	0	59	4	0	1	46.556	2	0	SINGLE	2	0	1	20	1	0	1	0	1	0	3	1	0	0	.	0	7
male	SOC	Baby	5	1	1	1	0	0	0	0	0	0	0	0	0	45	3	0	1	0	1	1	MARRIED	1	0	2	30	1	0	1	1	1	1	2	1	1	1	0	1	7
female	SOC	Baby	5	1	1	1	0	0	0	0	0	0	0	0	0	43	3	0	1	74.49	2	0	MARRIED	1	0	2	15	1	0	1	1	1	0	3	1	1	1	0	1	7
male	SOC	Baby	5	1	1	1	0	0	0	0	0	0	0	0	0	54	4	0	1	0	1	1	MARRIED	1	0	2	30	1	0	1	0	0	0	3	1	1	1	0	1	7
male	SOC	Baby	5	1	1	1	0	0	0	0	0	0	0	0	0	22	1	0	1	0	1	1	SINGLE	0	0	2	15	1	0	1	1	1	1	3	1	1	1	0	1	7
male	SOC	Baby	5	1	1	1	0	0	0	0	0	0	0	0	0	42	3	0	2	46.556	2	0	MARRIED	2	0	2	10	1	0	1	1	1	1	2	1	0	0	.	0	7
female	SOC	Baby	5	1	0	0	0	0	0	0	1	0	0	0	1	23	1	0	1	0	1	1	MARRIED	1	0	2	30	1	0	1	0	1	1	3	1	0	0	.	0	7
male	SOC	Baby	5	1	0	0	1	1	0	0	0	0	0	0	0	27	2	0	1	0	1	1	NOT MARRIED	1	0	2	20	1	0	1	1	1	0	2	1	1	0	.	0	7
female	SOC	Baby	5	1	1	1	0	0	0	0	0	0	0	0	0	23	1	0	2	0	1	1	MARRIED	0	0	2	15	1	0	2	1	1	0	3	1	1	1	0	1	7
female	SOC	Baby	5	1	0	1	0	0	0	0	0	0	0	0	0	22	1	0	1	0	1	1	MARRIED	1	0	2	10	1	0	1	0	1	1	3	1	0	0	.	0	7
female	SOC	Baby	5	1	1	1	0	0	0	0	0	0	0	0	0	51	4	0	1	0	1	1	SINGLE	2	0	2	90	3	0	1	1	1	1	2	1	1	1	0	1	7
male	SOC	Baby	5	1	0	0	0	0	0	0	0	0	0	1	1	32	2	0	1	46.556	2	0	MARRIED	1	0	2	25	1	0	1	1	1	0	1	1	1	1	.	0	7
male	SOC	Baby	5	1	0	0	0	0	0	0	0	0	0	1	1	40	3	0	1	0	1	0	MARRIED	2	0	2	45	2	0	1	1	1	1	3	0	1	1	0	1	7
male	SOC	Baby	5	1	0	0	0	0	0	0	0	0	0	1	1	51	4	0	2	0	1	1	MARRIED	2	0	2	90	3	0	1	1	1	1	3	1	1	1	0	1	7
male	SOC	Baby	5	1	1	1	0	0	0	0	0	0	0	0	0	28	2	0	1	0	1	1	MARRIED	0	0	2	80	3	0	1	1	1	1	3	1	1	1	0	1	7
male	SOC	Baby	5	1	0	0	0	0	0	0	1	0	0	0	1	43	3	0	1	93.112	2	0	MARRIED	1	0	2	15	1	0	1	1	1	1	1	1	1	0	.	0	7
female	SOC	Baby	5	1	1	1	0	0	0	0	0	0	0	0	0	25	2	0	1	0	1	1	SINGLE	1	0	2	30	1	0	1	1	1	0	3	1	1	1	0	1	7
male	SOC	Baby	5	1	0	0	0	0	0	0	0	0	0	1	1	33	2	0	1	27.934	2	0	MARRIED	1	0	2	45	2	0	1	1	1	1	3	1	1	1	.	0	7
female	SOC	Baby	5	0	0	0	0	0	0	0	1	0	0	0	1	21	1	0	1	0	1	1	NOT MARRIED	1	0	2	30	1	0	2	1	1	0	3	0	0	0	.	0	7
female	SOC	Baby	5	1	0	0	0	0	0	0	0	0	0	1	1	19	1	0	2	0	1	1	NOT MARRIED	0	0	2	30	1	0	1	0	1	1	3	1	1	1	.	0	7
female	SOC	Baby	5	1	1	1	0	0	0	0	0	0	0	0	0	55	4	0	1	0	1	1	MARRIED	0	0	2	90	3	0	1	0	1	1	1	1	1	1	1	1	7
female	SOC	Baby	5	1	1	1	0	0	0	0	0	0	0	0	0	22	1	0	2	0	1	1	NOT MARRIED	1	0	2	15	1	0	1	0	1	1	2	1	1	1	0	1	7
female	SOC	Baby	5	1	1	1	0	0	0	0	0	0	0	0	0	43	3	0	1	0	1	1	MARRIED	2	0	2	70	3	0	1	0	1	0	3	1	1	1	0	1	7
male	SOC	Baby	5	1	1	1	0	0	0	0	0	0	0	0	0	72	4	0	1	0	1	1	MARRIED	2	0	2	30	1	0	2	1	1	1	2	1	0	0	.	0	7
male	SOC	Baby	5	1	1	1	0	0	0	0	0	0	0	0	0	54	4	0	1	0	1	1	MARRIED	2	0	2	50	2	0	1	1	1	0	3	1	1	1	.	0	7
female	SOC	Baby	5	1	1	1	0	0	0	0	0	0	0	0	0	27	2	0	2	0	1	1	MARRIED	0	0	2	15	1	0	1	0	1	1	3	1	1	1	0	1	7
female	SOC	Baby	5	1	1	1	0	0	0	0	0	0	0	0	0	32	2	0	1	0	1	1	SINGLE	1	0	2	30	1	0	1	1	1	0	3	1	1	1	0	1	7
female	SOC	Baby	5	1	1	1	0	0	0	0	0	0	0	0	0	48	3	0	1	0	1	1	SINGLE	1	0	2	45	2	0	1	1	1	0	2	1	1	1	.	0	7
female	SOC	Baby	5	1	0	0	0	0	0	0	1	0	0	0	1	21	1	0	1	0	1	1	NOT MARRIED	1	0	2	105	3	0	1	1	1	1	3	1	1	0	.	0	7
female	SOC	Baby	5	1	1	1	0	0	0	0	0	0	0	0	0	23	1	0	1	0	1	1	MARRIED	1	0	2	45	2	0	1	1	1	1	3	1	1	1	0	1	7
male	SOC	Baby	5	1	1	1	0	0	0	0	0	0	0	0	0	34	2	0	2	27.934	2	0	NOT MARRIED	1	0	2	10	1	0	1	0	1	1	2	1	0	0	.	0	7
female	SOC	Baby	5	1	1	1	0	0	0	0	0	0	0	0	0	23	1	0	2	0	1	1	MARRIED	1	0	2	30	1	0	1	1	1	1	3	1	0	0	.	0	7
female	SOC	Baby	5	1	1	1	0	0	0	0	0	0	0	0	0	22	1	0	2	186.224	2	0	MARRIED	0	0	2	30	1	0	1	1	1	1	2	1	1	1	.	0	7
male	SOC	Baby	5	1	1	1	0	0	0	0	0	0	0	0	0	34	2	0	2	74.49	2	0	MARRIED	1	0	2	70	3	0	1	1	1	1	3	1	1	1	0	1	7
female	SOC	Baby	5	1	0	0	0	0	0	0	1	0	0	0	1	22	1	0	1	0	1	1	NOT MARRIED	1	0	2	90	3	0	1	1	1	1	1	1	0	0	.	0	7
female	SOC	Baby	5	1	0	1	0	0	0	0	0	0	0	0	0	21	1	0	2	0	1	1	MARRIED	1	0	2	75	3	0	2	1	1	1	3	1	1	1	.	0	7
female	SOC	Baby	5	1	0	0	0	0	0	0	1	0	0	0	1	23	1	0	1	0	1	1	SINGLE	1	0	2	10	1	0	2	1	1	1	3	1	0	0	.	0	7
female	SOC	Baby	5	1	1	1	0	0	0	0	0	0	0	0	0	45	3	0	1	0	1	1	MARRIED	2	0	2	45	2	0	1	1	1	1	3	1	1	1	.	0	7
male	SOC	Baby	5	1	0	0	0	0	0	0	0	0	0	1	1	52	4	0	1	0	1	1	NOT MARRIED	2	0	2	90	3	0	1	1	1	1	3	0	1	1	0	1	7
female	SOC	Baby	5	1	0	0	0	0	0	0	1	0	0	0	1	30	2	0	2	41.9	2	0	MARRIED	1	0	2	15	1	0	1	1	1	0	3	1	1	0	.	0	7
female	SOC	Baby	5	1	0	0	0	0	0	0	1	0	0	0	1	21	1	0	2	0	1	1	NOT MARRIED	1	0	2	15	1	0	2	1	1	0	3	1	0	0	.	0	7
male	SOC	Baby	5	1	0	0	1	0	0	0	0	1	0	0	0	27	2	0	1	0	1	1	NOT MARRIED	1	0	2	90	3	0	1	1	1	0	3	1	1	1	.	0	7
female	SOC	Baby	5	1	1	1	0	0	0	0	0	0	0	0	0	23	1	0	2	0	1	1	NOT MARRIED	1	0	2	30	1	0	2	0	1	0	3	1	1	1	0	1	7
female	SOC	Baby	5	1	1	1	0	0	0	0	0	0	0	0	0	27	2	0	2	0	1	1	NOT MARRIED	1	0	2	60	2	0	1	0	1	0	3	1	1	1	.	0	7
female	SOC	Baby	5	1	1	1	0	0	0	0	0	0	0	0	0	22	1	0	2	0	1	1	NOT MARRIED	1	0	2	64	3	0	2	1	1	1	3	1	0	0	.	0	7
female	SOC	Baby	5	1	1	1	0	0	0	0	0	0	0	0	0	26	2	0	2	0	1	1	MARRIED	1	0	2	45	2	0	1	1	1	1	3	1	1	1	.	0	7
male	SOC	Baby	5	1	1	1	0	0	0	0	0	0	0	0	0	35	2	0	1	65.178	2	0	MARRIED	2	0	2	90	3	0	1	1	1	1	3	1	1	1	0	1	7
female	SOC	Baby	5	1	1	1	0	0	0	0	0	0	0	0	0	23	1	0	1	0	1	1	MARRIED	0	0	2	60	2	0	1	1	1	0	3	1	1	1	1	1	7
female	SOC	Baby	5	1	0	0	0	0	1	1	0	0	0	0	0	26	2	0	2	69.834	2	0	MARRIED	0	0	2	45	2	0	1	1	1	1	3	1	0	0	.	0	7
female	SOC	Baby	5	1	1	1	0	0	0	0	0	0	0	0	0	51	4	0	1	0	1	1	SINGLE	2	0	2	64	3	0	1	0	1	0	3	1	0	0	.	0	7
female	SOC	Baby	5	1	1	1	0	0	0	0	0	0	0	0	0	39	2	0	2	0	1	1	MARRIED	2	0	2	65	3	0	1	1	1	1	2	1	1	1	.	0	7
female	SOC	Baby	5	1	0	0	0	0	1	0	0	0	1	0	0	29	2	0	2	0	1	1	MARRIED	1	0	2	30	1	0	1	1	1	1	3	1	1	1	.	0	7
female	SOC	Baby	5	1	0	0	0	0	0	0	1	0	0	0	1	24	1	0	2	0	1	1	MARRIED	1	0	2	30	1	0	2	0	1	0	3	1	0	0	.	0	7
male	SOC	Baby	5	1	0	0	0	0	0	0	1	0	0	0	1	18	1	0	2	0	1	1	SINGLE	0	0	2	45	2	0	2	1	1	0	3	0	0	0	.	0	7
female	SOC	Baby	5	1	1	1	0	0	0	0	0	0	0	0	0	28	2	0	2	0	1	1	MARRIED	1	0	2	40	2	0	1	1	1	1	2	1	1	1	0	1	7
male	SOC	Baby	5	1	1	1	0	0	0	0	0	0	0	0	0	29	2	0	1	51.212	2	0	MARRIED	1	0	2	45	2	0	1	1	1	1	3	1	1	1	0	1	7
male	SOC	Baby	5	1	1	1	0	0	0	0	0	0	0	0	0	36	2	1	1	65.178	2	0	NOT MARRIED	1	0	2	60	2	0	2	1	1	1	2	1	1	1	0	1	7
female	CIS	Mother	6	1	1	1	0	0	0	0	0	0	0	0	0	36	2	0	1	.	.	1	MARRIED	2	0	2	90	3	0	1	0	1	1	3	1	1	1	.	0	1
female	CIS	Mother	6	1	1	1	0	0	0	0	0	0	0	0	0	55	4	0	2	.	.	1	SINGLE	1	0	2	15	1	0	2	1	1	0	3	1	1	1	0	1	1
female	CIS	Mother	6	1	1	1	0	0	0	0	0	0	0	0	0	33	2	0	2	27.934	2	0	SINGLE	0	0	2	30	1	0	1	0	1	1	2	1	1	1	0	1	1
female	CIS	Mother	6	1	1	1	0	0	0	0	0	0	0	0	0	23	1	0	1	9.311	1	1	NOT MARRIED	0	0	2	30	1	0	1	1	1	0	3	1	1	1	.	0	1
female	CIS	Mother	6	1	1	1	0	0	0	0	0	0	0	0	0	29	2	0	1	5.587	1	1	NOT MARRIED	1	0	2	15	1	0	1	0	1	0	3	1	1	1	0	1	1
male	CIS	Mother	6	1	1	1	0	0	0	0	0	0	0	0	0	66	4	0	1	0	1	1	MARRIED	2	1	2	30	1	0	1	0	1	0	3	1	1	1	0	1	1
male	CIS	Mother	6	1	1	1	0	0	0	0	0	0	0	0	0	38	2	0	2	.	.	0	MARRIED	2	0	2	35	2	0	1	1	1	0	3	1	1	1	0	1	1
male	CIS	Mother	6	1	1	1	0	0	0	0	0	0	0	0	0	46	3	0	1	.	.	0	MARRIED	2	0	2	40	2	0	2	1	1	1	3	1	1	1	.	0	1
female	CIS	Mother	6	1	1	1	0	0	0	0	0	0	0	0	0	36	2	0	1	4.656	1	1	MARRIED	2	0	2	60	2	0	1	0	1	1	3	1	1	1	0	1	1
male	CIS	Mother	6	1	1	1	0	0	0	0	0	0	0	0	0	36	2	0	2	.	.	0	MARRIED	1	0	2	20	1	0	1	1	1	1	3	1	1	1	0	1	1
female	CIS	Mother	6	1	1	1	0	0	0	0	0	0	0	0	0	48	3	0	2	7.449	1	0	NOT MARRIED	2	0	1	20	1	0	1	0	1	0	3	1	1	1	0	1	1
male	CIS	Mother	6	1	1	1	0	0	0	0	0	0	0	0	0	39	2	0	1	1.862	1	1	NOT MARRIED	2	0	2	30	1	0	1	1	1	1	2	1	1	1	0	1	1
female	CIS	Mother	6	1	1	1	0	0	0	0	0	0	0	0	0	30	2	0	1	.	.	1	MARRIED	1	0	2	30	1	0	1	0	1	1	3	1	0	0	.	0	1
male	CIS	Mother	6	0	0	0	0	0	0	0	1	0	0	0	1	55	4	0	2	.	.	0	NOT MARRIED	2	0	2	45	2	0	1	1	1	0	3	1	1	0	.	0	1
male	CIS	Mother	6	1	1	1	0	0	0	0	0	0	0	0	0	23	1	0	2	.	.	1	NOT MARRIED	0	0	2	60	2	0	2	0	1	1	3	1	1	1	0	1	1
female	CIS	Mother	6	1	0	0	0	0	1	0	0	0	1	0	0	28	2	0	1	.	.	1	MARRIED	2	0	2	15	1	0	1	0	1	1	3	1	1	1	.	0	1
female	CIS	Mother	6	1	1	1	0	0	0	0	0	0	0	0	0	21	1	0	2	4.656	1	1	NOT MARRIED	1	0	2	60	2	0	1	0	1	0	3	1	1	1	0	1	1
female	CIS	Mother	6	0	0	0	0	0	0	0	1	0	0	0	1	26	2	0	2	.	.	1	NOT MARRIED	0	0	2	30	1	0	1	1	1	0	3	1	1	0	.	0	1
female	CIS	Mother	6	1	1	1	0	0	0	0	0	0	0	0	0	33	2	0	2	.	.	1	MARRIED	2	0	2	20	1	0	1	0	1	1	3	1	1	1	0	1	1
male	CIS	Mother	6	1	1	1	0	0	0	0	0	0	0	0	0	38	2	0	1	.	.	0	NOT MARRIED	2	0	2	30	1	0	1	1	1	0	2	1	1	1	1	1	1
female	CIS	Mother	6	1	1	1	0	0	0	0	0	0	0	0	0	35	2	0	2	7.449	1	1	MARRIED	1	0	2	35	2	0	1	0	1	1	3	1	1	1	0	1	1
female	CIS	Mother	6	1	1	1	0	0	0	0	0	0	0	0	0	71	4	0	1	2.793	1	1	MARRIED	2	0	2	20	1	0	2	0	1	0	3	1	1	1	0	1	1
male	CIS	Mother	6	1	0	0	0	0	0	0	0	0	0	1	1	29	2	0	1	.	.	0	NOT MARRIED	1	0	2	35	2	0	1	1	1	0	2	1	1	1	.	0	1
female	CIS	Mother	6	1	1	1	0	0	0	0	0	0	0	0	0	37	2	0	2	5.587	1	1	MARRIED	2	0	2	60	2	0	1	0	1	0	3	1	1	1	0	1	1
female	CIS	Mother	6	1	1	1	0	0	0	0	0	0	0	0	0	51	4	0	2	.	.	1	NOT MARRIED	1	0	2	30	1	0	1	0	1	0	3	1	1	1	.	0	1
female	CIS	Mother	6	1	1	1	0	0	0	0	0	0	0	0	0	93	4	0	1	0	1	1	MARRIED	2	0	2	90	3	0	2	1	1	0	3	1	1	1	.	0	1
male	CIS	Mother	6	1	1	1	0	0	0	0	0	0	0	0	0	39	2	0	2	46.556	2	0	MARRIED	1	1	2	10	1	0	1	1	1	1	2	1	1	1	0	1	1
male	CIS	Mother	6	1	1	1	0	0	0	0	0	0	0	0	0	37	2	0	1	23.278	2	0	MARRIED	2	0	2	30	1	0	2	0	1	0	3	1	1	1	0	1	1
female	CIS	Mother	6	1	1	1	0	0	0	0	0	0	0	0	0	67	4	0	1	0	1	1	SINGLE	1	0	2	30	1	0	1	1	1	0	2	1	1	1	0	1	1
female	CIS	Mother	6	1	1	1	0	0	0	0	0	0	0	0	0	24	1	0	2	0	1	1	MARRIED	1	0	2	15	1	0	1	0	0	0	3	1	0	0	.	0	1
male	CIS	Mother	6	1	1	1	0	0	0	0	0	0	0	0	0	40	3	0	1	0	1	0	MARRIED	1	0	2	30	1	0	1	0	0	1	2	1	1	1	0	1	1
female	CIS	Mother	6	1	1	1	0	0	0	0	0	0	0	0	0	40	3	0	2	1.862	1	1	SINGLE	2	0	2	30	1	0	1	0	1	0	3	1	1	1	0	1	1
female	CIS	Mother	6	1	0	0	0	0	0	0	1	0	0	0	1	23	1	0	2	0.466	1	1	MARRIED	1	0	1	10	1	0	1	0	1	1	3	1	0	0	.	0	1
male	CIS	Mother	6	1	1	1	0	0	0	0	0	0	0	0	0	40	3	0	2	0	1	0	NOT MARRIED	1	0	2	20	1	0	2	0	1	0	2	1	1	1	0	1	1
female	CIS	Mother	6	1	1	1	0	0	0	0	0	0	0	0	0	34	2	0	1	4.656	1	0	NOT MARRIED	1	0	2	30	1	0	1	0	0	0	3	1	1	1	0	1	1
male	CIS	Mother	6	1	1	1	0	0	0	0	0	0	0	0	0	29	2	0	2	9.311	1	0	NOT MARRIED	1	1	2	30	1	0	1	1	1	0	3	1	1	1	0	1	1
female	CIS	Mother	6	1	0	0	0	0	1	0	0	0	1	0	0	57	4	1	1	18.622	2	1	SINGLE	2	0	2	45	2	0	1	0	1	1	3	1	1	1	0	1	1
female	CIS	Mother	6	1	1	1	0	0	0	0	0	0	0	0	0	53	4	0	1	8.38	1	1	MARRIED	2	0	2	45	2	0	1	1	1	1	3	1	0	0	.	0	1
female	CIS	Mother	6	1	0	0	0	0	0	0	1	0	0	0	1	29	2	0	2	13.967	1	0	MARRIED	1	0	2	10	1	0	1	0	1	0	3	1	0	0	.	0	1
female	CIS	Mother	6	1	1	1	0	0	0	0	0	0	0	0	0	38	2	0	2	4.656	1	1	MARRIED	1	1	2	30	1	0	1	0	1	0	3	1	1	1	0	1	1
female	CIS	Mother	6	1	1	1	0	0	0	0	0	0	0	0	0	31	2	0	2	4.656	1	1	MARRIED	1	0	2	90	3	0	1	0	1	0	3	1	1	1	0	1	1
male	CIS	Mother	6	1	1	1	0	0	0	0	0	0	0	0	0	35	2	0	1	5.587	1	1	SINGLE	2	0	2	30	1	0	2	1	1	0	3	1	1	1	0	1	1
female	CIS	Mother	6	1	1	1	0	0	0	0	0	0	0	0	0	24	1	0	2	18.622	2	0	NOT MARRIED	1	0	2	30	1	0	1	0	1	1	3	1	0	0	.	0	1
male	CIS	Mother	6	1	1	1	0	0	0	0	0	0	0	0	0	35	2	1	1	55.867	2	1	NOT MARRIED	2	0	2	15	1	0	1	0	1	0	1	1	0	0	.	0	1
female	CIS	Mother	6	1	1	1	0	0	0	0	0	0	0	0	0	23	1	1	2	0.466	1	1	NOT MARRIED	0	0	2	15	1	0	1	0	1	0	3	1	1	1	.	0	1
female	CIS	Mother	6	1	1	1	0	0	0	0	0	0	0	0	0	19	1	0	2	0	1	1	NOT MARRIED	1	0	2	48	2	0	1	1	1	1	3	1	1	1	0	1	1
female	CIS	Mother	6	1	1	1	0	0	0	0	0	0	0	0	0	38	2	0	2	2.793	1	0	MARRIED	1	0	2	30	1	0	1	1	1	0	3	1	0	0	.	0	1
female	CIS	Mother	6	1	1	1	0	0	0	0	0	0	0	0	0	25	2	0	2	.	.	1	MARRIED	1	0	2	20	1	0	1	0	1	0	3	1	1	1	.	0	1
female	CIS	Mother	6	1	1	1	0	0	0	0	0	0	0	0	0	30	2	0	2	.	.	1	MARRIED	1	0	2	60	2	0	1	1	1	1	3	1	1	1	1	1	1
male	CIS	Mother	6	1	0	0	0	0	1	0	0	0	1	0	0	41	3	0	2	9.311	1	0	MARRIED	1	1	2	30	1	0	1	1	1	1	3	1	1	1	.	0	1
female	CIS	Mother	6	1	1	1	0	0	0	0	0	0	0	0	0	22	1	0	2	.	.	1	NOT MARRIED	0	0	2	40	2	0	1	0	1	0	3	1	1	1	0	1	1
female	CIS	Mother	6	1	1	1	0	0	0	0	0	0	0	0	0	34	2	0	2	.	.	1	MARRIED	1	0	2	30	1	0	1	0	1	1	3	1	1	1	1	1	1
female	CIS	Mother	6	0	0	0	0	0	0	0	1	0	0	0	1	30	2	0	1	9.311	1	1	MARRIED	1	0	2	60	2	0	1	0	1	1	3	1	0	0	.	0	1
male	CIS	Mother	6	1	1	1	0	0	0	0	0	0	0	0	0	48	3	0	1	.	.	1	SINGLE	1	0	2	35	2	0	1	1	1	0	3	1	1	1	0	1	1
male	CIS	Mother	6	1	1	1	0	0	0	0	0	0	0	0	0	28	2	0	1	27.934	2	0	MARRIED	1	0	1	30	1	0	1	0	1	0	2	1	1	1	0	1	1
male	CIS	Mother	6	1	1	1	0	0	0	0	0	0	0	0	0	32	2	1	1	93.112	2	1	NOT MARRIED	3	0	2	30	1	0	1	1	1	1	2	1	1	1	.	0	1
male	CIS	Mother	6	1	0	0	0	0	0	0	1	0	0	0	1	28	2	0	1	.	.	0	MARRIED	0	0	2	35	2	0	1	0	1	1	3	1	0	0	.	0	1
male	CIS	Mother	6	1	1	1	0	0	0	0	0	0	0	0	0	38	2	1	1	83.801	2	1	NOT MARRIED	1	0	2	30	1	0	1	1	1	1	2	1	1	1	0	1	1
male	CIS	Mother	6	1	1	1	0	0	0	0	0	0	0	0	0	56	4	0	2	.	.	0	MARRIED	2	0	2	45	2	1	1	1	1	0	3	1	1	1	1	1	1
female	CIS	Mother	6	1	1	1	0	0	0	0	0	0	0	0	0	29	2	0	2	18.622	2	0	NOT MARRIED	1	0	2	45	2	0	1	0	1	0	3	1	0	0	.	0	1
male	CIS	Mother	6	1	1	1	0	0	0	0	0	0	0	0	0	39	2	0	1	1.862	1	1	NOT MARRIED	1	0	2	25	1	0	1	1	1	0	1	1	1	1	0	1	1
female	CIS	Mother	6	0	0	0	0	0	0	0	1	0	0	0	1	20	1	0	2	0	1	1	NOT MARRIED	1	0	2	60	2	0	1	0	1	0	3	1	0	0	.	0	1
male	CIS	Mother	6	1	1	1	0	0	0	0	0	0	0	0	0	33	2	1	1	9.311	1	1	SINGLE	1	0	2	15	1	0	1	1	1	1	3	1	1	1	.	0	1
male	CIS	Mother	6	1	1	1	0	0	0	0	0	0	0	0	0	24	1	0	2	74.49	2	0	NOT MARRIED	0	0	2	10	1	0	1	1	1	0	3	1	1	1	0	1	1
female	CIS	Mother	6	1	1	1	0	0	0	0	0	0	0	0	0	28	2	0	2	0	1	0	NOT MARRIED	1	0	2	30	1	0	1	1	1	1	3	1	1	1	0	1	1
male	CIS	Mother	6	1	0	0	0	0	0	0	0	0	0	1	1	27	2	0	2	1.862	1	0	NOT MARRIED	1	0	2	30	1	0	1	1	1	1	3	1	1	1	.	0	1
male	CIS	Mother	6	1	0	0	0	0	0	0	0	0	0	1	1	26	2	0	2	.	.	0	NOT MARRIED	1	0	2	15	1	0	1	0	1	1	3	1	1	1	.	0	1
female	CIS	Mother	6	1	0	0	1	0	0	0	0	1	0	0	0	34	2	0	2	.	.	0	NOT MARRIED	1	0	2	20	1	0	1	0	1	0	3	1	1	1	.	0	1
male	CIS	Mother	6	1	1	1	0	0	0	0	0	0	0	0	0	25	2	0	2	0	1	1	NOT MARRIED	0	0	2	10	1	0	1	1	1	1	2	1	1	1	1	1	1
male	CIS	Mother	6	1	0	0	0	0	0	0	0	0	0	1	1	19	1	1	2	27.934	2	1	NOT MARRIED	0	0	2	30	1	0	1	1	1	0	3	1	1	1	.	0	1
male	CIS	Mother	6	1	1	1	0	0	0	0	0	0	0	0	0	37	2	0	2	.	.	0	NOT MARRIED	1	0	2	15	1	0	1	0	1	0	3	1	0	0	.	0	1
male	CIS	Mother	6	1	1	1	0	0	0	0	0	0	0	0	0	45	3	0	1	.	.	0	MARRIED	1	0	2	15	1	0	2	0	1	0	3	1	1	1	0	1	1
female	CIS	Mother	6	1	1	1	0	0	0	0	0	0	0	0	0	50	4	0	2	27.934	2	1	SINGLE	2	0	2	10	1	0	1	1	1	0	2	1	1	1	0	1	1
female	CIS	Mother	6	1	1	1	0	0	0	0	0	0	0	0	0	26	2	0	2	.	.	0	NOT MARRIED	1	0	2	40	2	0	1	1	1	0	3	1	1	1	0	1	1
female	CIS	Mother	6	1	1	1	0	0	0	0	0	0	0	0	0	46	3	0	1	0	1	1	NOT MARRIED	3	0	2	60	2	0	1	1	1	0	3	1	1	1	0	1	1
male	CIS	Mother	6	1	1	1	0	0	0	0	0	0	0	0	0	41	3	0	1	9.311	1	1	NOT MARRIED	1	0	2	30	1	0	1	1	1	0	2	1	1	1	0	1	1
male	CIS	Mother	6	1	1	1	0	0	0	0	0	0	0	0	0	26	2	1	1	4.656	1	1	SINGLE	1	0	2	60	2	0	1	1	1	1	3	1	1	1	0	1	1
female	CIS	Mother	6	1	1	1	0	0	0	0	0	0	0	0	0	20	1	0	2	23.278	2	0	NOT MARRIED	0	0	1	40	2	0	1	0	1	0	3	1	1	1	0	1	1
male	CIS	Mother	6	1	1	1	0	0	0	0	0	0	0	0	0	38	2	0	2	.	.	0	MARRIED	1	0	2	10	1	0	1	1	1	1	3	1	1	1	0	1	1
male	CIS	Mother	6	1	1	1	0	0	0	0	0	0	0	0	0	42	3	0	2	.	.	1	NOT MARRIED	2	0	2	35	2	0	1	1	1	0	2	1	0	0	.	0	1
female	CIS	Mother	6	1	0	0	0	0	0	0	0	0	0	1	1	31	2	0	1	0	1	1	MARRIED	1	0	2	45	2	0	1	1	1	1	3	1	1	1	0	1	1
female	CIS	Mother	6	1	1	1	0	0	0	0	0	0	0	0	0	34	2	0	2	0	1	1	NOT MARRIED	1	0	2	90	3	0	1	0	1	1	3	1	1	1	0	1	1
female	CIS	Mother	6	1	0	0	0	0	0	0	1	0	0	0	1	18	1	0	1	0	1	1	NOT MARRIED	0	0	2	90	3	0	1	1	1	1	2	1	0	0	.	0	1
female	CIS	Mother	6	1	1	1	0	0	0	0	0	0	0	0	0	43	3	0	1	.	.	1	MARRIED	2	0	2	60	2	0	1	0	1	0	3	1	1	1	0	1	1
female	CIS	Mother	6	1	1	1	0	0	0	0	0	0	0	0	0	38	2	0	2	37.245	2	0	NOT MARRIED	1	0	2	40	2	0	1	1	1	1	3	1	1	1	0	1	1
male	CIS	Mother	6	0	0	0	0	0	0	0	1	0	0	0	1	49	3	0	2	.	.	0	MARRIED	2	0	2	40	2	0	1	0	1	0	3	1	1	0	.	0	1
male	CIS	Mother	6	1	1	1	0	0	0	0	0	0	0	0	0	31	2	1	2	4.656	1	1	MARRIED	1	0	2	35	2	0	1	1	1	0	3	1	1	1	0	1	1
female	CIS	Mother	6	1	1	1	0	0	0	0	0	0	0	0	0	26	2	1	1	74.49	2	1	NOT MARRIED	0	0	2	15	1	0	1	1	1	1	3	1	1	1	1	1	1
male	CIS	Mother	6	1	1	1	0	0	0	0	0	0	0	0	0	38	2	0	2	.	.	0	NOT MARRIED	1	0	1	35	2	0	1	0	1	0	3	1	1	1	0	1	1
female	CIS	Mother	6	1	1	1	0	0	0	0	0	0	0	0	0	21	1	1	2	0	1	1	NOT MARRIED	0	0	1	30	1	0	1	1	1	1	3	1	1	1	.	0	1
female	CIS	Mother	6	1	1	1	0	0	0	0	0	0	0	0	0	23	1	0	2	18.622	2	0	NOT MARRIED	1	0	2	20	1	0	1	1	1	1	3	1	1	1	.	0	1
female	CIS	Mother	6	1	1	1	0	0	0	0	0	0	0	0	0	27	2	0	1	5.959	1	0	NOT MARRIED	1	0	2	20	1	0	1	0	1	0	3	1	1	1	.	0	1
female	CIS	Mother	6	1	1	1	0	0	0	0	0	0	0	0	0	38	2	0	1	8.38	1	1	NOT MARRIED	2	0	2	25	1	0	1	1	1	1	3	1	1	1	0	1	1
male	CIS	Mother	6	1	1	1	0	0	0	0	0	0	0	0	0	59	4	1	2	.	.	1	NOT MARRIED	2	0	2	10	1	0	1	1	1	1	2	1	1	1	0	1	1
male	CIS	Mother	6	1	1	1	0	0	0	0	0	0	0	0	0	43	3	1	2	0	1	1	NOT MARRIED	1	0	2	60	2	0	1	0	1	0	3	1	0	0	.	0	1
male	CIS	Mother	6	1	0	0	0	0	0	0	1	0	0	0	1	36	2	0	2	0	1	0	MARRIED	1	0	2	60	2	0	1	1	1	1	3	1	0	0	.	0	1
female	CIS	Mother	6	1	1	1	0	0	0	0	0	0	0	0	0	25	2	0	2	.	.	1	MARRIED	0	0	1	40	2	0	1	0	1	0	3	1	1	1	0	1	1
female	CIS	Mother	6	1	0	0	0	0	0	0	1	0	0	0	1	23	1	1	2	4.656	1	1	NOT MARRIED	0	0	2	15	1	0	1	1	1	1	3	1	0	0	.	0	1
male	CIS	Mother	6	1	1	1	0	0	0	0	0	0	0	0	0	35	2	0	1	.	.	0	NOT MARRIED	1	0	2	10	1	0	1	1	1	0	2	1	1	1	0	1	1
male	CIS	Mother	6	1	1	1	0	0	0	0	0	0	0	0	0	26	2	0	2	18.622	2	1	NOT MARRIED	1	0	2	60	2	0	1	1	1	0	2	1	1	1	0	1	1
female	CIS	Mother	6	1	0	0	0	0	0	0	1	0	0	0	1	27	2	1	1	0	1	1	NOT MARRIED	1	0	2	60	2	0	1	0	1	0	2	1	0	0	.	0	1
male	CIS	Mother	6	1	0	0	0	0	1	0	0	0	1	0	0	34	2	0	1	46.556	2	0	SINGLE	1	0	2	10	1	0	1	1	1	0	3	1	1	1	.	0	1
male	CIS	Mother	6	1	1	1	0	0	0	0	0	0	0	0	0	32	2	1	2	0	1	0	MARRIED	1	0	2	30	1	0	1	1	1	1	3	1	1	1	0	1	1
female	CIS	Mother	6	1	1	1	0	0	0	0	0	0	0	0	0	44	3	1	2	18.622	2	1	MARRIED	1	0	2	30	1	0	1	0	1	1	3	1	1	1	0	1	1
male	CIS	Mother	6	1	0	0	1	0	0	0	0	1	0	0	0	30	2	1	2	46.556	2	0	NOT MARRIED	1	0	2	45	2	0	1	1	1	0	2	1	1	1	.	0	1
male	CIS	Mother	6	1	1	1	0	0	0	0	0	0	0	0	0	43	3	0	2	9.311	1	0	MARRIED	1	0	2	10	1	0	1	1	1	1	3	1	1	1	0	1	1
male	CIS	Mother	6	1	1	1	0	0	0	0	0	0	0	0	0	26	2	0	1	37.245	2	0	MARRIED	1	0	2	60	2	0	1	1	1	1	2	1	1	1	.	0	1
female	CIS	Baby	6	1	0	0	0	0	0	0	1	0	0	0	1	66	4	0	1	.	.	1	MARRIED	0	0	2	90	3	0	1	1	1	0	3	1	0	0	.	0	2
female	CIS	Baby	6	1	0	0	0	0	0	0	1	0	0	0	1	28	2	0	2	.	.	1	NOT MARRIED	1	0	2	30	1	0	2	0	1	0	3	1	1	0	.	0	2
female	CIS	Baby	6	1	0	0	0	0	0	0	1	0	0	0	1	18	1	0	1	.	.	1	NOT MARRIED	0	0	1	30	1	0	1	0	1	1	3	1	0	0	.	0	2
female	CIS	Baby	6	1	0	0	0	0	0	0	1	0	0	0	1	37	2	0	1	23.278	2	0	NOT MARRIED	2	0	2	90	3	0	2	0	1	0	3	1	0	0	.	0	2
female	CIS	Baby	6	1	0	0	0	0	0	0	1	0	0	0	1	34	2	0	2	.	.	1	SINGLE	1	0	2	30	1	0	1	0	1	1	3	1	0	0	.	0	2
female	CIS	Baby	6	1	1	1	0	0	0	0	0	0	0	0	0	26	2	0	2	.	.	1	NOT MARRIED	0	0	2	90	3	0	1	0	1	0	3	1	0	0	.	0	2
male	CIS	Baby	6	1	1	1	0	0	0	0	0	0	0	0	0	28	2	1	2	.	.	1	NOT MARRIED	0	0	2	90	3	0	1	0	1	0	3	1	1	1	.	0	2
female	CIS	Baby	6	1	1	1	0	0	0	0	0	0	0	0	0	29	2	0	1	.	.	1	NOT MARRIED	1	0	2	60	2	0	2	1	1	1	3	1	1	1	0	1	2
female	CIS	Baby	6	1	1	1	0	0	0	0	0	0	0	0	0	21	1	0	2	.	.	1	NOT MARRIED	0	0	2	30	1	0	1	1	1	1	3	1	1	1	.	0	2
male	CIS	Baby	6	1	1	1	0	0	0	0	0	0	0	0	0	32	2	0	1	.	.	1	NOT MARRIED	1	0	2	60	2	0	1	0	1	0	3	1	1	1	0	1	2
female	CIS	Baby	6	1	1	1	0	0	0	0	0	0	0	0	0	31	2	0	2	.	.	1	MARRIED	0	0	2	60	2	0	1	0	1	0	3	1	1	1	0	1	2
male	CIS	Baby	6	1	0	0	0	0	0	0	1	0	0	0	1	32	2	0	2	.	.	1	NOT MARRIED	1	0	2	20	1	0	1	0	1	0	3	1	0	0	.	0	2
female	CIS	Baby	6	1	0	0	0	0	0	0	1	0	0	0	1	22	1	0	2	.	.	1	NOT MARRIED	1	0	2	30	1	0	2	0	1	1	3	1	0	0	.	0	2
female	CIS	Baby	6	1	1	1	0	0	0	0	0	0	0	0	0	44	3	0	1	4.656	1	0	MARRIED	1	0	2	25	1	0	1	0	1	1	3	1	1	1	0	1	2
female	CIS	Baby	6	1	1	1	0	0	0	0	0	0	0	0	0	21	1	0	2	22.347	2	0	NOT MARRIED	1	0	1	30	1	0	2	0	1	0	3	1	0	0	.	0	2
male	CIS	Baby	6	1	0	0	0	0	0	0	1	0	0	0	1	28	2	0	2	.	.	1	NOT MARRIED	1	0	2	30	1	0	1	0	1	0	3	1	0	0	.	0	2
female	CIS	Baby	6	1	1	1	0	0	0	0	0	0	0	0	0	45	3	0	1	.	.	1	SINGLE	0	0	2	60	2	0	1	0	1	0	3	1	1	1	0	1	2
female	CIS	Baby	6	1	1	1	0	0	0	0	0	0	0	0	0	25	2	0	1	.	.	1	MARRIED	1	0	1	20	1	0	1	0	1	1	3	1	1	1	.	0	2
male	CIS	Baby	6	1	1	1	0	0	0	0	0	0	0	0	0	57	4	0	1	.	.	1	SINGLE	2	0	2	10	1	0	1	0	1	0	3	1	1	1	.	0	2
female	CIS	Baby	6	1	1	1	0	0	0	0	0	0	0	0	0	23	1	0	1	13.967	1	0	NOT MARRIED	1	0	2	45	2	0	2	0	1	1	3	1	1	1	.	0	2
female	CIS	Baby	6	1	1	1	0	0	0	0	0	0	0	0	0	60	4	0	1	.	.	1	SINGLE	2	0	1	30	1	0	1	0	1	1	3	1	0	0	.	0	2
female	CIS	Baby	6	1	0	0	0	0	0	0	1	0	0	0	1	23	1	0	2	.	.	1	SINGLE	1	0	2	10	1	0	1	0	1	0	3	1	1	0	.	0	2
male	CIS	Baby	6	1	1	1	0	0	0	0	0	0	0	0	0	30	2	0	1	9.311	1	0	MARRIED	0	0	1	20	1	0	1	1	1	0	3	1	1	1	.	0	2
male	CIS	Baby	6	1	0	0	0	0	0	0	1	0	0	0	1	32	2	0	1	.	.	1	NOT MARRIED	0	0	2	25	1	0	1	1	1	0	2	1	0	0	.	0	2
male	CIS	Baby	6	1	1	1	0	0	0	0	0	0	0	0	0	74	4	1	1	46.556	2	0	MARRIED	1	0	2	35	2	0	1	0	1	0	2	1	1	1	.	0	2
female	CIS	Baby	6	1	1	1	0	0	0	0	0	0	0	0	0	24	1	0	2	.	.	1	NOT MARRIED	1	0	2	35	2	0	1	0	1	1	3	1	0	0	.	0	2
male	CIS	Baby	6	1	1	1	0	0	0	0	0	0	0	0	0	34	2	0	1	.	.	1	MARRIED	1	0	2	60	2	0	1	0	1	1	2	1	1	1	.	0	2
male	CIS	Baby	6	1	0	0	1	1	0	0	0	0	0	0	0	30	2	0	1	.	.	1	NOT MARRIED	1	0	2	60	2	0	2	1	1	0	2	1	1	0	.	0	2
male	CIS	Baby	6	1	0	0	0	0	0	0	1	0	0	0	1	50	4	0	1	.	.	1	MARRIED	2	0	2	75	3	0	1	0	1	0	3	1	1	0	.	0	2
female	CIS	Baby	6	1	1	1	0	0	0	0	0	0	0	0	0	23	1	0	2	.	.	1	NOT MARRIED	1	0	2	90	3	0	1	1	1	1	3	1	1	1	0	1	2
female	CIS	Baby	6	1	1	1	0	0	0	0	0	0	0	0	0	37	2	0	1	4.656	1	1	SINGLE	2	0	2	60	2	0	1	0	1	0	3	1	1	1	.	0	2
male	CIS	Baby	6	1	1	1	0	0	0	0	0	0	0	0	0	19	1	0	2	.	.	1	NOT MARRIED	1	0	2	20	1	0	2	0	1	0	3	1	1	1	0	1	2
male	CIS	Baby	6	1	0	0	1	1	0	0	0	0	0	0	0	61	4	0	1	.	.	1	MARRIED	2	0	2	95	3	0	2	1	1	0	3	1	1	0	.	0	2
female	CIS	Baby	6	1	1	1	0	0	0	0	0	0	0	0	0	47	3	0	1	.	.	1	SINGLE	2	0	2	80	3	0	1	0	1	0	2	1	1	1	.	0	2
female	CIS	Baby	6	1	0	0	0	0	0	0	0	0	0	1	1	26	2	0	1	37.245	2	0	NOT MARRIED	1	0	2	30	1	0	1	0	1	1	2	1	1	1	.	0	2
female	CIS	Baby	6	1	1	1	0	0	0	0	0	0	0	0	0	49	3	1	1	46.556	2	0	NOT MARRIED	2	0	2	60	2	0	1	1	1	0	3	1	1	1	.	0	2
male	CIS	Mother	7	1	1	1	0	0	0	0	0	0	0	0	0	39	2	0	2	744.896	2	0	MARRIED	2	0	2	30	1	0	1	1	1	0	3	1	1	1	0	1	17
male	CIS	Mother	7	1	0	0	0	0	1	0	0	0	1	0	0	35	2	0	1	61.361	2	0	NOT MARRIED	0	0	2	60	2	0	1	1	1	0	2	1	1	1	0	1	17
male	CIS	Mother	7	1	1	1	0	0	0	0	0	0	0	0	0	30	2	0	2	0	1	0	NOT MARRIED	1	0	2	60	2	0	2	.	0	0	3	1	1	1	0	1	17
female	CIS	Mother	7	1	1	1	0	0	0	0	0	0	0	0	0	32	2	0	1	0	1	1	MARRIED	2	0	2	45	2	0	1	1	1	1	3	1	0	0	.	0	17
male	CIS	Mother	7	1	0	0	1	0	0	0	0	1	0	0	0	55	4	0	2	0	1	1	MARRIED	2	0	2	60	2	0	1	1	1	1	3	1	1	1	.	0	17
female	CIS	Mother	7	1	0	0	0	0	0	0	0	0	0	1	1	30	2	0	1	0	1	1	NOT MARRIED	1	0	2	60	2	0	1	1	1	0	3	1	1	1	.	0	17
male	CIS	Mother	7	1	0	0	0	0	0	0	0	0	0	1	1	37	2	0	2	0	1	0	NOT MARRIED	1	0	1	20	1	0	1	1	1	0	2	1	1	1	0	1	17
female	CIS	Mother	7	1	0	1	0	0	0	0	0	0	0	0	0	43	3	0	1	0	1	1	MARRIED	2	0	2	60	2	0	1	0	1	0	3	1	1	1	.	0	17
male	CIS	Mother	7	1	1	1	0	0	0	0	0	0	0	0	0	29	2	0	1	27.934	2	0	NOT MARRIED	1	0	2	30	1	0	1	0	1	1	3	1	1	1	0	1	17
female	CIS	Mother	7	1	1	1	0	0	0	0	0	0	0	0	0	30	2	0	2	9.311	1	1	NOT MARRIED	1	0	2	30	1	0	1	1	1	1	3	1	1	1	.	0	17
female	CIS	Mother	7	1	0	0	0	0	0	0	0	0	0	1	1	25	2	0	1	3.724	1	1	MARRIED	1	0	2	60	2	0	1	1	1	1	3	1	1	1	.	0	17
female	CIS	Mother	7	1	1	1	0	0	0	0	0	0	0	0	0	37	2	0	1	0	1	1	MARRIED	1	0	2	45	2	0	1	1	1	1	3	1	1	1	.	0	17
male	CIS	Mother	7	0	0	0	0	0	0	0	1	0	0	0	1	29	2	0	2	0	1	1	NOT MARRIED	0	1	2	45	2	0	1	1	1	0	3	1	1	0	.	0	17
female	CIS	Mother	7	1	0	0	0	0	0	0	1	0	0	0	1	26	2	0	2	0	1	0	MARRIED	1	0	2	60	2	0	1	1	1	1	3	1	0	0	.	0	17
male	CIS	Mother	7	1	1	1	0	0	0	0	0	0	0	0	0	34	2	0	2	0	1	0	MARRIED	0	1	2	30	1	0	2	0	1	0	3	1	1	1	.	0	17
male	CIS	Mother	7	1	1	1	0	0	0	0	0	0	0	0	0	51	4	0	1	0	1	1	NOT MARRIED	1	1	1	40	2	0	1	0	0	1	3	1	1	1	1	1	17
male	CIS	Mother	7	1	1	1	0	0	0	0	0	0	0	0	0	73	4	0	1	0	1	1	MARRIED	2	0	2	30	1	0	1	1	1	1	3	1	1	1	0	1	17
female	CIS	Mother	7	1	1	1	0	0	0	0	0	0	0	0	0	35	2	0	1	0	1	1	MARRIED	2	0	2	60	2	0	1	1	1	0	3	1	1	1	.	0	17
female	CIS	Mother	7	1	1	1	0	0	0	0	0	0	0	0	0	18	1	0	2	0	1	1	MARRIED	1	0	1	60	2	0	1	0	0	1	3	1	1	1	0	1	17
male	CIS	Mother	7	1	1	1	0	0	0	0	0	0	0	0	0	36	2	0	2	0	1	1	NOT MARRIED	1	0	2	35	2	0	1	0	1	0	3	1	1	1	0	1	17
female	CIS	Mother	7	1	1	1	0	0	0	0	0	0	0	0	0	28	2	0	1	0	1	1	MARRIED	0	0	2	60	2	0	1	1	1	1	3	1	1	1	0	1	17
male	CIS	Mother	7	1	1	1	0	0	0	0	0	0	0	0	0	35	2	0	2	4.656	1	0	NOT MARRIED	0	0	2	45	2	0	1	1	1	1	3	1	1	1	0	1	17
male	CIS	Mother	7	1	0	0	0	0	0	0	1	0	0	0	1	33	2	0	1	0	1	0	MARRIED	1	1	2	25	1	0	1	1	1	0	3	1	0	0	.	0	17
male	CIS	Mother	7	1	0	0	1	0	0	0	0	1	0	0	0	34	2	0	1	0	1	0	MARRIED	1	0	2	25	1	0	1	0	1	0	3	1	1	1	.	0	17
female	CIS	Mother	7	1	1	1	0	0	0	0	0	0	0	0	0	32	2	0	2	0	1	0	SINGLE	1	0	2	35	2	0	1	0	0	1	3	1	1	1	0	1	17
female	CIS	Mother	7	1	1	1	0	0	0	0	0	0	0	0	0	53	4	0	1	9.311	1	1	WIDOWED/DIVORCED	2	1	2	60	2	0	2	0	0	0	3	1	1	1	0	1	17
female	CIS	Mother	7	1	1	1	0	0	0	0	0	0	0	0	0	22	1	0	2	0	1	1	NOT MARRIED	1	0	2	30	1	0	1	1	1	0	3	1	1	1	0	1	17
female	CIS	Mother	7	1	1	1	0	0	0	0	0	0	0	0	0	21	1	0	2	0	1	1	NOT MARRIED	1	0	2	30	1	0	1	0	1	0	3	1	1	1	.	0	17
female	CIS	Mother	7	1	1	1	0	0	0	0	0	0	0	0	0	35	2	0	1	0	1	0	NOT MARRIED	0	0	2	30	1	0	1	0	1	1	3	1	1	1	0	1	17
female	CIS	Mother	7	0	0	0	0	0	0	0	1	0	0	0	1	20	1	0	2	0	1	1	NOT MARRIED	0	0	2	45	2	0	1	1	1	1	3	1	0	0	.	0	17
female	CIS	Mother	7	1	1	1	0	0	0	0	0	0	0	0	0	24	1	0	2	0	1	1	SINGLE	0	0	2	30	1	0	1	0	1	0	3	1	1	1	0	1	17
female	CIS	Mother	7	1	0	1	0	0	0	0	0	0	0	0	0	32	2	0	2	0	1	0	MARRIED	2	0	2	60	2	0	1	0	1	1	3	1	1	1	.	0	17
female	CIS	Mother	7	1	1	1	0	0	0	0	0	0	0	0	0	40	3	0	2	0	1	1	MARRIED	2	0	2	75	3	0	1	0	1	0	3	1	1	1	0	1	17
male	CIS	Mother	7	1	0	1	0	0	0	0	0	0	0	0	0	62	4	0	1	0	1	1	MARRIED	2	0	2	60	2	0	1	0	1	1	1	1	1	1	.	0	17
male	CIS	Mother	7	1	1	1	0	0	0	0	0	0	0	0	0	47	3	0	1	0	1	0	WIDOWED/DIVORCED	2	0	2	45	2	0	1	1	1	0	3	1	1	1	0	1	17
female	CIS	Mother	7	1	0	1	0	0	0	0	0	0	0	0	0	21	1	0	2	0	1	1	NOT MARRIED	1	0	2	90	3	0	1	0	1	0	3	1	1	1	.	0	17
female	CIS	Mother	7	1	0	0	1	0	0	0	0	1	0	0	0	31	2	0	2	0	1	1	MISSING/REFUSED	2	0	2	15	1	0	1	0	0	0	3	1	1	1	.	0	17
male	CIS	Mother	7	1	1	1	0	0	0	0	0	0	0	0	0	30	2	0	2	0	1	1	NOT MARRIED	0	0	2	20	1	0	1	1	1	0	2	1	1	1	0	1	17
male	CIS	Mother	7	1	0	0	0	0	0	0	0	0	0	1	1	78	4	0	1	4.656	1	1	MARRIED	1	0	2	45	2	0	1	1	1	0	3	1	1	1	.	0	17
female	CIS	Mother	7	1	0	0	0	0	1	0	0	0	1	0	0	25	2	0	2	0	1	1	NOT MARRIED	1	0	2	30	1	0	1	0	0	1	3	1	1	1	0	1	17
male	CIS	Mother	7	1	1	1	0	0	0	0	0	0	0	0	0	30	2	1	1	0	1	1	NOT MARRIED	0	0	2	90	3	0	1	0	0	1	3	1	1	1	0	1	17
female	CIS	Mother	7	1	1	1	0	0	0	0	0	0	0	0	0	51	4	0	2	46.556	2	1	NOT MARRIED	1	0	2	180	3	0	1	0	1	0	3	1	1	1	0	1	17
female	CIS	Mother	7	0	0	0	0	0	0	0	1	0	0	0	1	47	3	0	2	0	1	1	NOT MARRIED	1	0	2	30	1	0	1	0	0	1	3	1	1	0	.	0	17
female	CIS	Mother	7	1	1	1	0	0	0	0	0	0	0	0	0	20	1	0	2	0	1	1	NOT MARRIED	0	0	2	60	2	0	1	1	1	1	3	1	1	1	0	1	17
female	CIS	Mother	7	1	0	0	0	0	0	0	0	0	0	1	1	44	3	0	2	279.336	2	0	WIDOWED/DIVORCED	1	0	2	45	2	0	1	1	1	0	3	1	1	1	1	1	17
male	CIS	Mother	7	1	0	1	0	0	0	0	0	0	0	0	0	38	2	0	2	0	1	1	MARRIED	1	0	2	45	2	0	1	1	1	1	3	1	1	1	0	1	17
male	CIS	Mother	7	1	0	1	0	0	0	0	0	0	0	0	0	37	2	0	1	0	1	0	NOT MARRIED	1	0	2	180	3	0	1	1	1	0	3	1	1	1	0	1	17
male	CIS	Mother	7	1	1	1	0	0	0	0	0	0	0	0	0	29	2	0	2	0	1	1	SINGLE	1	0	2	30	1	0	1	1	1	1	3	1	1	1	0	1	17
male	CIS	Mother	7	1	1	1	0	0	0	0	0	0	0	0	0	48	3	0	1	0	1	1	MARRIED	2	0	2	60	2	0	1	1	1	1	3	1	1	1	0	1	17
female	CIS	Mother	7	1	1	1	0	0	0	0	0	0	0	0	0	51	4	0	2	0	1	1	MARRIED	2	0	2	15	1	0	1	1	1	1	3	1	1	1	0	1	17
female	CIS	Mother	7	1	1	1	0	0	0	0	0	0	0	0	0	28	2	0	2	4.656	1	1	NOT MARRIED	1	0	2	20	1	0	1	1	1	1	3	1	1	1	0	1	17
male	CIS	Mother	7	1	1	1	0	0	0	0	0	0	0	0	0	58	4	0	2	0	1	1	MARRIED	2	0	2	20	1	0	2	1	1	0	3	1	1	1	0	1	17
female	CIS	Mother	7	1	0	0	0	0	1	0	0	0	1	0	0	26	2	0	2	27.934	2	0	MARRIED	1	0	2	30	1	0	1	0	1	0	3	1	1	1	.	0	17
male	CIS	Mother	7	1	1	1	0	0	0	0	0	0	0	0	0	28	2	0	2	0	1	1	NOT MARRIED	1	0	2	30	1	0	1	1	1	1	3	1	1	1	0	1	17
female	CIS	Mother	7	1	1	1	0	0	0	0	0	0	0	0	0	39	2	0	2	0	1	1	MARRIED	1	0	2	120	3	0	1	1	1	1	3	1	1	1	0	1	17
female	CIS	Mother	7	1	1	1	0	0	0	0	0	0	0	0	0	25	2	0	2	0	1	1	NOT MARRIED	0	0	2	30	1	0	1	1	1	1	3	1	1	1	.	0	17
male	CIS	Mother	7	1	0	0	0	0	0	0	1	0	0	0	1	26	2	0	1	0	1	1	NOT MARRIED	0	0	2	35	2	0	1	0	1	0	3	1	0	0	.	0	17
female	CIS	Mother	7	1	1	1	0	0	0	0	0	0	0	0	0	66	4	0	1	0	1	1	SINGLE	2	1	2	60	2	0	1	1	1	0	3	1	1	1	1	1	17
female	CIS	Mother	7	0	0	0	0	0	0	0	1	0	0	0	1	25	2	0	2	0	1	1	NOT MARRIED	1	0	2	60	2	0	1	0	1	0	3	1	1	0	.	0	17
male	CIS	Mother	7	0	0	0	0	0	0	0	1	0	0	0	1	34	2	0	2	0	1	0	NOT MARRIED	1	0	2	45	2	0	1	1	1	1	2	1	0	0	.	0	17
male	CIS	Mother	7	1	0	0	0	0	0	0	0	0	0	1	1	35	2	.	1	.	.	0	SINGLE	0	0	2	20	1	0	1	1	1	1	3	1	1	1	1	1	17
female	CIS	Mother	7	1	0	0	1	0	0	0	0	1	0	0	0	48	3	0	2	0	1	1	MARRIED	1	0	2	10	1	0	2	1	1	0	3	1	1	1	.	0	17
male	CIS	Mother	7	1	1	1	0	0	0	0	0	0	0	0	0	52	4	0	2	0	1	0	MARRIED	1	0	2	35	2	0	1	1	1	1	3	1	1	1	0	1	17
female	CIS	Mother	7	1	1	1	0	0	0	0	0	0	0	0	0	28	2	0	2	0	1	1	NOT MARRIED	1	0	2	30	1	0	1	0	0	0	3	1	0	0	.	0	17
male	CIS	Mother	7	0	0	0	0	0	0	0	1	0	0	0	1	49	3	0	1	32.589	2	0	NOT MARRIED	2	1	2	60	2	0	1	0	1	0	3	1	1	0	.	0	17
female	CIS	Mother	7	1	0	0	0	0	0	0	0	0	0	1	1	27	2	0	2	0	1	1	NOT MARRIED	1	0	2	15	1	0	1	0	1	0	3	1	1	1	1	1	17
female	CIS	Mother	7	0	0	0	0	0	0	0	1	0	0	0	1	56	4	0	1	0	1	1	WIDOWED/DIVORCED	2	0	2	45	2	0	1	0	1	1	3	1	1	0	.	0	17
female	CIS	Mother	7	1	1	1	0	0	0	0	0	0	0	0	0	22	1	0	2	0	1	1	MARRIED	1	0	2	60	2	0	1	0	1	0	3	1	1	1	0	1	17
male	CIS	Mother	7	1	1	1	0	0	0	0	0	0	0	0	0	52	4	0	2	0	1	1	MARRIED	1	0	2	15	1	0	1	1	1	0	2	1	1	1	0	1	17
female	CIS	Mother	7	1	1	1	0	0	0	0	0	0	0	0	0	37	2	0	2	0	1	1	MARRIED	2	0	2	20	1	0	1	1	1	1	3	1	1	1	0	1	17
female	CIS	Mother	7	1	1	1	0	0	0	0	0	0	0	0	0	29	2	0	1	0	1	1	NOT MARRIED	1	0	2	75	3	0	1	0	1	1	3	1	1	1	0	1	17
female	CIS	Mother	7	1	1	1	0	0	0	0	0	0	0	0	0	29	2	0	1	0	1	1	MARRIED	2	0	2	60	2	0	1	1	1	1	3	1	1	1	0	1	17
male	CIS	Mother	7	1	0	0	1	0	0	0	0	1	0	0	0	34	2	0	1	0	1	1	MARRIED	1	0	2	45	2	0	1	1	1	0	3	1	1	1	.	0	17
male	CIS	Mother	7	1	1	1	0	0	0	0	0	0	0	0	0	27	2	0	2	0	1	1	NOT MARRIED	0	0	2	15	1	0	1	0	0	0	3	1	1	1	0	1	17
male	CIS	Mother	7	1	1	1	0	0	0	0	0	0	0	0	0	31	2	0	2	0	1	1	NOT MARRIED	1	0	2	45	2	0	1	1	1	0	3	1	1	1	0	1	17
female	CIS	Mother	7	1	1	1	0	0	0	0	0	0	0	0	0	49	3	0	2	9.311	1	0	SINGLE	1	0	2	10	1	0	1	1	1	0	3	1	0	0	.	0	17
male	CIS	Mother	7	1	1	1	0	0	0	0	0	0	0	0	0	25	2	0	2	0	1	1	NOT MARRIED	1	0	2	45	2	0	1	1	1	0	2	1	1	1	0	1	17
male	CIS	Mother	7	1	1	1	0	0	0	0	0	0	0	0	0	37	2	0	2	0	1	0	MARRIED	2	0	2	45	2	0	1	1	1	0	3	1	1	1	0	1	17
male	CIS	Mother	7	1	0	0	0	0	1	1	0	0	0	0	0	31	2	0	1	0	1	0	NOT MARRIED	1	0	2	30	1	0	1	1	1	1	3	1	1	1	.	0	17
male	CIS	Mother	7	1	1	1	0	0	0	0	0	0	0	0	0	40	3	0	1	0	1	1	SINGLE	1	0	2	60	2	0	1	1	1	0	3	1	1	1	0	1	17
female	CIS	Mother	7	1	1	1	0	0	0	0	0	0	0	0	0	42	3	0	2	0	1	0	MARRIED	1	0	2	30	1	0	1	0	1	1	3	1	1	1	0	1	17
female	CIS	Mother	7	1	1	1	0	0	0	0	0	0	0	0	0	42	3	0	2	0	1	1	MARRIED	2	0	2	60	2	0	1	1	1	1	3	1	1	1	0	1	17
female	CIS	Mother	7	1	1	1	0	0	0	0	0	0	0	0	0	45	3	0	1	32.589	2	0	SINGLE	1	0	2	30	1	0	1	0	0	0	3	1	1	1	0	1	17
female	CIS	Mother	7	1	0	0	0	0	0	0	1	0	0	0	1	26	2	0	1	0	1	1	NOT MARRIED	1	0	2	30	1	0	1	0	0	1	3	1	0	0	.	0	17
male	CIS	Mother	7	0	0	0	0	0	0	0	1	0	0	0	1	28	2	1	2	0	1	1	NOT MARRIED	1	0	2	20	1	0	1	1	1	0	3	1	1	0	.	0	17
male	CIS	Mother	7	1	1	1	0	0	0	0	0	0	0	0	0	63	4	0	1	0	1	1	MARRIED	2	0	2	15	1	0	1	1	1	0	2	1	1	1	0	1	17
female	CIS	Mother	7	1	1	1	0	0	0	0	0	0	0	0	0	44	3	0	2	0	1	1	MARRIED	2	0	2	40	2	0	1	0	1	1	3	1	0	0	.	0	17
male	CIS	Mother	7	1	1	1	0	0	0	0	0	0	0	0	0	35	2	0	2	0	1	1	NOT MARRIED	1	0	2	60	2	0	1	0	1	0	2	1	1	1	0	1	17
female	CIS	Mother	7	1	1	1	0	0	0	0	0	0	0	0	0	28	2	0	2	0	1	1	NOT MARRIED	1	0	2	20	1	0	1	1	1	1	3	1	1	1	0	1	17
female	CIS	Mother	7	1	0	0	0	0	0	0	1	0	0	0	1	26	2	0	2	0	1	1	MARRIED	1	0	1	60	2	0	1	0	1	0	3	1	0	0	.	0	17
female	CIS	Mother	7	1	1	1	0	0	0	0	0	0	0	0	0	50	4	0	2	0	1	1	SINGLE	2	0	2	60	2	0	1	1	1	1	3	1	1	1	0	1	17
female	CIS	Mother	7	1	0	0	0	0	0	0	1	0	0	0	1	28	2	0	1	0	1	1	MARRIED	1	0	2	60	2	0	1	0	1	0	3	1	0	0	.	0	17
female	CIS	Mother	7	1	0	0	0	0	0	0	0	0	0	1	1	46	3	0	1	0	1	1	MARRIED	2	0	1	45	2	0	1	1	1	0	3	1	1	1	.	0	17
female	CIS	Mother	7	1	0	0	0	0	0	0	1	0	0	0	1	24	1	0	2	0	1	1	NOT MARRIED	1	0	2	45	2	0	1	1	1	0	3	1	1	0	.	0	17
male	CIS	Mother	7	1	1	1	0	0	0	0	0	0	0	0	0	27	2	0	2	0	1	0	MARRIED	1	0	2	60	2	0	1	1	1	1	3	1	1	1	.	0	17
female	CIS	Mother	7	1	0	0	0	0	0	0	0	0	0	1	1	37	2	0	2	0	1	0	MARRIED	2	0	2	45	2	0	1	1	1	1	3	1	1	1	0	1	17
male	CIS	Mother	7	1	1	1	0	0	0	0	0	0	0	0	0	38	2	0	1	121.046	2	0	MARRIED	1	1	2	40	2	0	1	0	1	0	3	1	1	1	0	1	17
female	CIS	Mother	7	1	1	1	0	0	0	0	0	0	0	0	0	53	4	0	1	0	1	1	WIDOWED/DIVORCED	2	0	2	30	1	0	1	1	1	1	3	1	1	1	.	0	17
female	CIS	Mother	7	1	1	1	0	0	0	0	0	0	0	0	0	24	1	0	2	0	1	0	NOT MARRIED	0	0	2	45	2	0	1	1	1	1	3	1	1	1	1	1	17
male	CIS	Mother	7	1	0	0	0	0	0	0	0	0	0	1	1	25	2	0	2	0	1	1	SINGLE	0	0	2	90	3	0	1	0	1	1	3	1	1	1	0	1	17
female	CIS	Mother	7	1	0	0	0	0	0	0	1	0	0	0	1	22	1	0	2	0	1	1	NOT MARRIED	0	0	2	40	2	0	1	0	1	0	3	1	0	0	.	0	17
male	CIS	Mother	7	1	0	0	0	0	0	0	0	0	0	1	1	30	2	0	2	0	1	1	NOT MARRIED	0	0	2	30	1	0	1	1	1	0	2	1	1	1	0	1	17
male	CIS	Mother	7	1	1	1	0	0	0	0	0	0	0	0	0	46	3	0	2	55.867	2	0	MARRIED	2	0	2	20	1	0	1	1	1	1	3	1	1	1	0	1	17
female	CIS	Mother	7	0	0	0	0	0	0	0	1	0	0	0	1	28	2	0	1	27.934	2	0	NOT MARRIED	1	0	2	45	2	0	1	1	1	0	3	1	1	0	.	0	17
female	CIS	Mother	7	1	1	1	0	0	0	0	0	0	0	0	0	22	1	0	2	0	1	1	NOT MARRIED	1	0	2	7	1	0	1	0	1	1	3	1	0	0	.	0	17
male	CIS	Mother	7	0	0	0	0	0	0	0	1	0	0	0	1	34	2	0	2	83.801	2	0	NOT MARRIED	2	0	2	15	1	0	1	0	1	1	2	1	0	0	.	0	17
male	CIS	Mother	7	1	0	0	1	0	0	0	0	1	0	0	0	25	2	0	2	0	1	1	SINGLE	1	0	2	15	1	0	1	1	1	1	2	1	1	1	.	0	17
female	CIS	Mother	7	1	1	1	0	0	0	0	0	0	0	0	0	41	3	0	2	23.278	2	0	NOT MARRIED	1	0	2	30	1	0	1	0	0	0	3	1	1	1	0	1	17
male	CIS	Mother	7	1	0	0	0	0	1	0	0	0	1	0	0	51	4	0	2	0	1	0	MARRIED	2	1	2	10	1	0	1	1	1	0	2	1	1	1	.	0	17
male	CIS	Mother	7	1	1	1	0	0	0	0	0	0	0	0	0	33	2	0	2	0	1	1	NOT MARRIED	1	0	2	5	1	0	1	1	1	0	2	1	1	1	0	1	17
female	CIS	Mother	7	1	1	1	0	0	0	0	0	0	0	0	0	43	3	0	1	0	1	1	MARRIED	2	0	2	240	3	0	1	0	1	1	3	1	1	1	0	1	17
male	CIS	Mother	7	1	1	1	0	0	0	0	0	0	0	0	0	29	2	0	2	0	1	1	NOT MARRIED	0	0	2	45	2	0	1	1	1	1	3	1	1	1	0	1	17
male	CIS	Mother	7	1	0	0	0	0	0	0	0	0	0	1	1	35	2	0	2	0	1	1	NOT MARRIED	0	0	2	45	2	0	1	1	1	0	2	1	1	1	.	0	17
female	CIS	Mother	7	1	1	1	0	0	0	0	0	0	0	0	0	27	2	0	2	0	1	1	NOT MARRIED	0	0	2	60	2	0	1	1	1	1	3	1	1	1	0	1	17
female	CIS	Mother	7	1	0	0	1	0	0	0	0	1	0	0	0	38	2	0	1	0	1	1	NOT MARRIED	2	1	2	30	1	0	2	1	1	0	3	1	1	1	.	0	17
female	CIS	Mother	7	1	0	0	1	0	0	0	0	1	0	0	0	33	2	0	2	0	1	1	MARRIED	1	0	1	60	2	0	1	0	1	0	3	1	1	1	.	0	17
female	CIS	Mother	7	0	0	0	0	0	0	0	1	0	0	0	1	28	2	0	1	33.52	2	0	NOT MARRIED	1	0	2	30	1	0	1	0	1	0	3	1	0	0	.	0	17
female	CIS	Mother	7	0	0	0	0	0	0	0	1	0	0	0	1	36	2	0	2	23.278	2	0	MARRIED	1	0	2	30	1	0	1	0	1	0	3	1	0	0	.	0	17
female	CIS	Mother	7	1	1	1	0	0	0	0	0	0	0	0	0	24	1	0	2	0	1	1	NOT MARRIED	1	0	2	30	1	0	2	0	1	1	3	1	1	1	0	1	17
male	CIS	Mother	7	0	0	0	0	0	0	0	1	0	0	0	1	40	3	0	1	0	1	0	MARRIED	1	0	1	45	2	0	1	1	1	0	3	1	1	0	.	0	17
female	CIS	Mother	7	1	0	0	0	0	0	0	0	0	0	1	1	26	2	0	2	0	1	1	MARRIED	0	0	1	90	3	0	1	0	1	1	3	1	1	1	.	0	17
male	CIS	Mother	7	1	1	1	0	0	0	0	0	0	0	0	0	32	2	0	2	279.336	2	0	MARRIED	0	0	2	60	2	0	1	0	1	1	3	1	1	1	.	0	17
female	CIS	Mother	7	1	1	1	0	0	0	0	0	0	0	0	0	52	4	0	2	65.178	2	0	MARRIED	1	0	2	30	1	0	1	1	1	0	3	1	1	1	0	1	17
male	CIS	Mother	7	1	1	1	0	0	0	0	0	0	0	0	0	68	4	0	2	0	1	1	MARRIED	2	0	2	20	1	0	1	1	1	1	3	1	1	1	.	0	17
male	CIS	Mother	7	1	0	0	0	0	0	0	1	0	0	0	1	30	2	0	1	65.178	2	0	NOT MARRIED	1	1	2	35	2	0	1	0	0	0	2	1	0	0	.	0	17
male	CIS	Mother	7	1	1	1	0	0	0	0	0	0	0	0	0	35	2	0	2	0	1	0	NOT MARRIED	1	0	1	5	1	0	1	0	1	0	3	1	1	1	.	0	17
female	CIS	Mother	7	0	0	0	0	0	0	0	1	0	0	0	1	28	2	0	2	0	1	1	NOT MARRIED	0	0	2	30	1	0	1	0	1	0	2	1	1	0	.	0	17
male	CIS	Mother	7	1	0	0	0	0	1	0	0	0	1	0	0	23	1	0	1	13.967	1	0	NOT MARRIED	0	0	2	20	1	0	1	1	1	1	2	1	1	1	0	1	17
female	CIS	Mother	7	1	1	1	0	0	0	0	0	0	0	0	0	24	1	0	2	27.934	2	0	NOT MARRIED	0	0	2	30	1	0	1	1	1	1	3	1	1	1	.	0	17
female	CIS	Mother	7	1	1	1	0	0	0	0	0	0	0	0	0	59	4	0	1	18.622	2	0	SINGLE	2	1	2	45	2	0	1	1	1	0	2	1	1	1	0	1	17
male	CIS	Mother	7	1	1	1	0	0	0	0	0	0	0	0	0	42	3	0	1	27.934	2	0	MARRIED	2	0	2	45	2	0	1	1	1	0	3	1	1	1	0	1	17
female	CIS	Mother	7	1	1	1	0	0	0	0	0	0	0	0	0	55	4	0	1	0	1	0	SINGLE	2	0	1	45	2	0	1	1	1	0	3	1	1	1	.	0	17
male	CIS	Mother	7	1	0	0	1	0	0	0	0	1	0	0	0	40	3	0	1	0	1	1	SINGLE	1	1	2	28	1	0	1	1	1	0	3	1	1	1	.	0	17
female	CIS	Mother	7	1	0	0	0	0	0	0	1	0	0	0	1	21	1	0	2	0	1	1	NOT MARRIED	0	0	1	40	2	0	1	0	1	1	3	1	0	0	.	0	17
female	CIS	Mother	7	1	1	1	0	0	0	0	0	0	0	0	0	29	2	0	2	0	1	1	NOT MARRIED	1	0	2	5	1	0	1	0	1	0	3	1	1	1	1	1	17
male	CIS	Mother	7	1	1	1	0	0	0	0	0	0	0	0	0	29	2	0	1	0	1	1	NOT MARRIED	1	0	2	60	2	0	1	1	1	0	3	1	1	1	0	1	17
male	CIS	Mother	7	0	0	0	0	0	0	0	1	0	0	0	1	62	4	0	2	0	1	0	MARRIED	2	0	2	60	2	0	1	1	1	0	3	1	1	0	.	0	17
female	CIS	Mother	7	1	1	1	0	0	0	0	0	0	0	0	0	33	2	0	1	0	1	1	MARRIED	1	0	2	60	2	0	1	1	1	0	3	1	1	1	0	1	17
female	CIS	Mother	7	0	0	0	0	0	0	0	1	0	0	0	1	37	2	0	1	4.656	1	1	NOT MARRIED	2	1	2	60	2	0	1	1	1	0	3	1	1	0	.	0	17
female	CIS	Mother	7	1	1	1	0	0	0	0	0	0	0	0	0	60	4	0	1	0	1	1	MARRIED	2	0	2	20	1	0	1	1	1	0	3	1	0	0	.	0	17
female	CIS	Mother	7	1	0	0	0	0	0	0	1	0	0	0	1	25	2	0	2	0	1	1	MARRIED	1	0	2	90	3	0	1	0	1	0	3	1	0	0	.	0	17
male	CIS	Mother	7	1	1	1	0	0	0	0	0	0	0	0	0	58	4	0	2	0	1	1	NOT MARRIED	1	0	2	50	2	0	1	0	0	1	3	1	0	0	.	0	17
female	CIS	Mother	7	1	1	1	0	0	0	0	0	0	0	0	0	50	4	0	1	0	1	0	MARRIED	2	0	2	45	2	0	1	1	1	1	3	1	1	1	.	0	17
female	CIS	Mother	7	1	1	1	0	0	0	0	0	0	0	0	0	24	1	0	2	0	1	0	MARRIED	0	0	2	60	2	0	1	1	1	0	3	1	1	1	0	1	17
female	CIS	Mother	7	1	0	0	0	0	0	0	1	0	0	0	1	34	2	0	2	18.622	2	0	NOT MARRIED	2	1	1	30	1	0	1	0	1	0	3	1	0	0	.	0	17
female	CIS	Mother	7	1	1	1	0	0	0	0	0	0	0	0	0	26	2	0	1	32.589	2	0	SINGLE	1	0	2	50	2	0	1	1	1	1	3	1	1	1	0	1	17
male	CIS	Mother	7	1	1	1	0	0	0	0	0	0	0	0	0	23	1	0	1	0	1	1	SINGLE	0	0	2	60	2	0	1	1	1	0	1	1	1	1	0	1	17
male	CIS	Mother	7	1	0	0	0	0	0	0	1	0	0	0	1	40	3	0	1	0	1	0	SINGLE	1	0	2	60	2	0	1	1	1	1	2	1	0	0	.	0	17
male	CIS	Mother	7	1	1	1	0	0	0	0	0	0	0	0	0	34	2	0	2	0	1	0	NOT MARRIED	1	0	2	30	1	0	1	1	1	0	2	1	1	1	1	1	17
female	CIS	Mother	7	1	0	0	0	0	0	0	1	0	0	0	1	29	2	0	2	0	1	0	NOT MARRIED	0	1	1	60	2	0	1	1	1	0	3	1	0	0	.	0	17
male	CIS	Mother	7	1	0	0	0	0	0	0	1	0	0	0	1	20	1	0	1	0	1	1	SINGLE	1	0	2	60	2	0	1	1	1	0	3	1	1	0	.	0	17
male	CIS	Mother	7	0	0	0	0	0	0	0	1	0	0	0	1	74	4	0	1	0	1	1	MARRIED	2	0	2	60	2	0	1	1	1	1	3	1	1	0	.	0	17
male	CIS	Mother	7	1	1	1	0	0	0	0	0	0	0	0	0	27	2	0	2	0	1	0	NOT MARRIED	0	0	2	45	2	0	1	1	1	0	3	1	1	1	.	0	17
female	CIS	Baby	7	1	1	1	0	0	0	0	0	0	0	0	0	27	2	0	1	0	1	1	NOT MARRIED	1	0	2	30	1	0	2	0	1	0	3	1	1	1	.	0	3
female	CIS	Baby	7	1	0	0	0	0	0	0	1	0	0	0	1	34	2	0	1	32.589	2	0	NOT MARRIED	1	0	2	30	1	0	1	1	1	1	1	1	1	1	.	0	3
male	CIS	Baby	7	0	0	0	0	0	0	0	1	0	0	0	1	25	2	0	2	.	.	0	NOT MARRIED	1	1	3	30	1	0	1	1	1	0	3	1	1	0	.	0	3
female	CIS	Baby	7	1	1	1	0	0	0	0	0	0	0	0	0	36	2	0	2	.	.	0	SINGLE	1	0	1	30	1	0	1	1	1	0	3	1	1	1	.	0	3
male	CIS	Baby	7	1	0	0	0	0	0	0	1	0	0	0	1	44	3	0	1	.	.	0	MARRIED	1	0	2	25	1	0	1	1	1	0	2	1	1	1	.	0	3
male	CIS	Baby	7	1	1	1	0	0	0	0	0	0	0	0	0	31	2	0	1	.	.	0	NOT MARRIED	1	0	2	10	1	0	1	1	1	0	2	1	1	1	0	1	3
female	CIS	Baby	7	1	1	1	0	0	0	0	0	0	0	0	0	48	3	0	2	.	.	0	NOT MARRIED	1	0	2	.	9	0	1	1	1	0	2	1	1	1	.	0	3
female	CIS	Baby	7	1	0	0	0	0	0	0	0	0	0	1	1	34	2	0	2	.	.	0	NOT MARRIED	1	0	1	.	9	0	1	1	1	0	3	1	1	1	.	0	3
female	CIS	Baby	7	1	1	1	0	0	0	0	0	0	0	0	0	29	2	0	2	4.656	1	1	SINGLE	1	0	2	.	9	0	1	1	1	1	3	1	1	1	1	1	3
female	CIS	Baby	7	1	1	1	0	0	0	0	0	0	0	0	0	23	1	0	2	.	.	1	NOT MARRIED	1	0	1	40	2	0	1	1	1	0	3	1	1	1	.	0	3
male	CIS	Baby	7	1	0	0	0	0	0	0	0	0	0	1	1	25	2	0	2	35.383	2	0	NOT MARRIED	0	0	1	45	2	0	1	1	1	1	3	1	1	1	0	1	3
female	CIS	Baby	7	1	0	1	0	0	0	0	0	0	0	0	0	27	2	0	1	0	1	1	NOT MARRIED	2	0	1	30	1	0	1	1	1	1	3	1	1	1	0	1	3
male	CIS	Baby	7	1	1	1	0	0	0	0	0	0	0	0	0	39	2	1	2	.	.	0	NOT MARRIED	2	0	2	20	1	0	1	1	1	0	3	1	1	1	0	1	3
female	CIS	Baby	7	1	1	1	0	0	0	0	0	0	0	0	0	23	1	0	2	.	.	0	NOT MARRIED	1	0	2	60	2	0	1	0	0	0	3	1	1	1	0	1	3
male	CIS	Baby	7	1	1	1	0	0	0	0	0	0	0	0	0	41	3	0	1	.	.	0	MARRIED	2	0	2	30	1	0	1	1	1	1	3	1	1	1	0	1	3
female	CIS	Baby	7	1	1	1	0	0	0	0	0	0	0	0	0	28	2	0	1	15.829	2	0	NOT MARRIED	0	0	2	30	1	0	1	1	1	0	2	1	1	1	.	0	3
female	CIS	Baby	7	1	1	1	0	0	0	0	0	0	0	0	0	32	2	0	2	0	1	1	NOT MARRIED	1	0	2	30	1	0	1	1	1	0	3	1	1	1	0	1	3
female	CIS	Baby	7	1	0	0	0	0	0	0	0	0	0	1	1	42	3	0	1	.	.	0	SINGLE	0	0	2	.	9	0	1	1	1	1	3	1	1	1	0	1	3
female	CIS	Baby	7	1	0	1	0	0	0	0	0	0	0	0	0	27	2	0	2	0	1	1	NOT MARRIED	1	0	2	15	1	0	1	0	1	0	3	1	1	1	0	1	3
female	CIS	Baby	7	1	1	1	0	0	0	0	0	0	0	0	0	34	2	0	2	.	.	0	MARRIED	1	0	2	15	1	0	1	1	1	1	3	1	1	1	0	1	3
female	CIS	Baby	7	1	1	1	0	0	0	0	0	0	0	0	0	34	2	0	1	.	.	0	NOT MARRIED	1	1	2	.	9	0	1	0	0	0	2	1	1	1	0	1	3
male	CIS	Baby	7	1	1	1	0	0	0	0	0	0	0	0	0	45	3	0	1	0	1	1	MARRIED	1	0	2	120	3	0	1	1	1	0	2	1	1	1	0	1	3
male	CIS	Baby	7	1	0	0	1	0	0	0	0	1	0	0	0	33	2	0	1	0	1	1	SINGLE	0	0	2	.	9	0	1	1	1	0	3	1	1	1	.	0	3
female	CIS	Baby	7	1	1	1	0	0	0	0	0	0	0	0	0	53	4	0	1	.	.	0	NOT MARRIED	2	0	1	.	9	0	1	1	1	0	2	1	1	1	0	1	3
male	CIS	Baby	7	1	1	1	0	0	0	0	0	0	0	0	0	31	2	0	2	0	1	1	NOT MARRIED	1	0	2	30	1	0	1	1	1	1	2	1	1	1	.	0	3
female	CIS	Baby	7	1	1	1	0	0	0	0	0	0	0	0	0	37	2	0	1	0	1	1	MARRIED	1	0	1	30	1	0	1	1	1	1	3	1	1	1	.	0	3
female	CIS	Baby	7	1	1	1	0	0	0	0	0	0	0	0	0	20	1	0	1	0	1	1	NOT MARRIED	0	0	2	30	1	0	1	1	1	1	3	1	1	1	0	1	3
female	CIS	Baby	7	1	1	1	0	0	0	0	0	0	0	0	0	21	1	0	2	.	.	0	NOT MARRIED	1	0	1	30	1	0	1	1	1	0	3	1	1	1	0	1	3
female	CIS	Baby	7	1	0	1	0	0	0	0	0	0	0	0	0	48	3	0	1	.	.	0	NOT MARRIED	2	0	2	20	1	0	1	1	1	0	3	1	1	1	.	0	3
male	CIS	Baby	7	1	1	1	0	0	0	0	0	0	0	0	0	30	2	0	1	0	1	1	NOT MARRIED	1	0	2	120	3	0	1	1	1	0	3	1	1	1	0	1	3
female	CIS	Baby	7	1	1	1	0	0	0	0	0	0	0	0	0	24	1	0	2	0	1	1	NOT MARRIED	1	0	2	10	1	0	1	1	1	1	3	1	1	1	.	0	3
male	CIS	Baby	7	1	0	0	0	0	0	0	1	0	0	0	1	48	3	0	2	.	.	0	NOT MARRIED	1	1	2	15	1	0	1	1	1	0	3	1	1	0	.	0	3
female	CIS	Baby	7	1	1	1	0	0	0	0	0	0	0	0	0	24	1	0	1	0	1	1	SINGLE	1	0	2	.	9	0	1	1	1	0	3	1	1	1	.	0	3
female	CIS	Baby	7	1	1	1	0	0	0	0	0	0	0	0	0	23	1	0	1	0	1	1	NOT MARRIED	0	0	1	90	3	0	1	1	1	1	3	1	1	1	1	1	3
female	CIS	Baby	7	1	1	1	0	0	0	0	0	0	0	0	0	25	2	0	2	.	.	0	NOT MARRIED	1	1	2	15	1	0	1	1	1	0	3	1	1	1	.	0	3
female	CIS	Baby	7	1	1	1	0	0	0	0	0	0	0	0	0	34	2	0	2	.	.	0	NOT MARRIED	1	1	2	.	9	0	1	1	1	0	3	1	1	1	.	0	3
male	CIS	Baby	7	1	1	1	0	0	0	0	0	0	0	0	0	26	2	0	1	.	.	0	NOT MARRIED	0	1	1	25	1	0	1	1	1	0	3	1	1	1	0	1	3
male	CIS	Baby	7	1	1	1	0	0	0	0	0	0	0	0	0	26	2	0	2	0	1	1	SINGLE	0	0	1	240	3	0	1	1	1	0	3	1	1	1	0	1	3
male	CIS	Baby	7	1	1	1	0	0	0	0	0	0	0	0	0	48	3	0	2	.	.	0	SINGLE	2	0	2	20	1	0	1	0	0	0	2	1	1	1	0	1	3
female	CIS	Baby	7	1	1	1	0	0	0	0	0	0	0	0	0	27	2	0	2	0	1	1	MARRIED	1	0	1	.	9	0	1	1	1	0	3	1	1	1	0	1	3
female	CIS	Baby	7	1	0	1	0	0	0	0	0	0	0	0	0	21	1	0	2	0	1	1	MARRIED	1	0	1	20	1	0	1	1	1	0	3	1	1	1	0	1	3
female	CIS	Baby	7	1	1	1	0	0	0	0	0	0	0	0	0	52	4	0	2	0	1	1	MARRIED	1	0	2	30	1	0	1	1	1	0	3	1	1	1	1	1	3
female	CIS	Baby	7	1	0	0	0	0	0	0	1	0	0	0	1	21	1	0	2	0	1	1	SINGLE	1	0	2	20	1	0	1	1	1	0	3	1	0	0	.	0	3
female	CIS	Baby	7	1	1	1	0	0	0	0	0	0	0	0	0	28	2	0	1	0	1	1	NOT MARRIED	1	0	2	30	1	0	2	1	1	0	3	1	1	1	.	0	3
male	CIS	Baby	7	1	0	1	0	0	0	0	0	0	0	0	0	24	1	0	1	.	.	0	SINGLE	0	0	1	20	1	0	1	1	1	0	3	1	0	0	.	0	3
male	CIS	Baby	7	1	1	1	0	0	0	0	0	0	0	0	0	27	2	0	1	.	.	0	NOT MARRIED	2	0	2	20	1	0	1	0	0	0	2	1	1	1	.	0	3
female	CIS	Baby	7	1	0	0	0	0	0	0	0	0	0	1	1	23	1	0	2	0	1	1	NOT MARRIED	1	0	1	30	1	0	1	1	1	0	3	1	1	1	.	0	3
male	CIS	Baby	7	1	0	0	1	0	0	0	0	1	0	0	0	35	2	0	2	0	1	1	NOT MARRIED	1	0	2	15	1	0	1	1	1	0	2	1	1	1	.	0	3
male	CIS	Baby	7	1	1	1	0	0	0	0	0	0	0	0	0	38	2	0	1	.	.	0	MARRIED	1	1	2	15	1	0	1	1	1	0	2	1	1	1	0	1	3
female	CIS	Baby	7	1	1	1	0	0	0	0	0	0	0	0	0	56	4	0	1	.	.	0	NOT MARRIED	2	1	2	30	1	0	1	1	1	0	2	1	0	0	.	0	3
female	CIS	Baby	7	0	0	0	0	0	0	0	1	0	0	0	1	21	1	0	2	.	.	0	NOT MARRIED	1	0	2	20	1	0	1	1	1	0	3	1	0	0	.	0	3
female	CIS	Baby	7	1	1	1	0	0	0	0	0	0	0	0	0	33	2	0	2	.	.	0	NOT MARRIED	1	0	2	30	1	0	1	1	1	1	3	1	1	1	0	1	3
male	CIS	Baby	7	1	1	1	0	0	0	0	0	0	0	0	0	24	1	0	2	0	1	1	NOT MARRIED	0	0	2	5	1	0	1	1	1	0	2	1	1	1	0	1	3
female	CIS	Baby	7	1	1	1	0	0	0	0	0	0	0	0	0	37	2	0	2	.	.	0	SINGLE	1	1	2	30	1	0	1	1	1	0	3	1	1	1	.	0	3
female	CIS	Baby	7	1	1	1	0	0	0	0	0	0	0	0	0	20	1	0	2	.	.	0	NOT MARRIED	0	0	1	20	1	0	1	1	1	0	3	1	1	1	.	0	3
male	CIS	Baby	7	1	0	0	0	0	0	0	1	0	0	0	1	32	2	0	1	.	.	0	NOT MARRIED	2	0	2	10	1	0	1	1	1	0	2	1	1	1	.	0	3
female	CIS	Baby	7	1	1	1	0	0	0	0	0	0	0	0	0	21	1	0	1	0	1	1	NOT MARRIED	1	0	2	15	1	0	1	1	1	0	3	1	1	1	1	1	3
female	CIS	Baby	7	1	0	0	0	0	1	1	0	0	0	0	0	22	1	0	1	0	1	1	NOT MARRIED	1	0	1	10	1	0	1	1	1	1	3	1	1	1	.	0	3
female	CIS	Baby	7	1	1	1	0	0	0	0	0	0	0	0	0	22	1	0	2	0	1	1	NOT MARRIED	1	0	1	30	1	0	2	1	1	0	3	1	1	1	.	0	3
female	CIS	Baby	7	1	0	0	0	0	0	0	1	0	0	0	1	19	1	0	1	0	1	1	NOT MARRIED	0	0	1	30	1	0	1	1	1	0	3	1	1	1	.	0	3
female	CIS	Baby	7	1	1	1	0	0	0	0	0	0	0	0	0	25	2	0	2	0	1	1	NOT MARRIED	1	0	1	30	1	0	1	1	1	0	3	1	1	1	.	0	3
female	CIS	Baby	7	1	1	1	0	0	0	0	0	0	0	0	0	32	2	0	2	0	1	1	MARRIED	0	0	2	30	1	0	1	0	0	1	3	1	1	1	0	1	3
female	CIS	Baby	7	1	0	0	0	0	0	0	1	0	0	0	1	23	1	0	1	.	.	0	NOT MARRIED	1	0	1	45	2	0	1	1	1	0	3	1	1	1	.	0	3
male	CIS	Baby	7	1	1	1	0	0	0	0	0	0	0	0	0	60	4	0	1	.	.	0	MARRIED	2	0	2	30	1	0	1	1	1	1	2	1	1	1	0	1	3
female	CIS	Baby	7	1	1	1	0	0	0	0	0	0	0	0	0	32	2	0	2	0	1	1	MARRIED	1	0	2	30	1	0	1	1	1	1	3	1	1	1	.	0	3
female	CIS	Baby	7	1	1	1	0	0	0	0	0	0	0	0	0	36	2	0	2	.	.	0	MARRIED	1	0	2	30	1	0	1	0	0	1	3	1	1	1	0	1	3
female	CIS	Baby	7	1	1	1	0	0	0	0	0	0	0	0	0	31	2	0	2	0	1	1	MARRIED	1	0	2	30	1	0	1	0	0	0	3	1	1	1	.	0	3
female	CIS	Baby	7	1	1	1	0	0	0	0	0	0	0	0	0	32	2	1	2	0	1	1	SINGLE	1	0	2	30	1	0	1	1	1	0	3	1	1	1	0	1	3
female	CIS	Baby	7	1	1	1	0	0	0	0	0	0	0	0	0	39	2	0	2	0	1	1	SINGLE	1	0	2	60	2	0	1	1	1	0	3	1	1	1	0	1	3
male	CIS	Baby	7	1	0	0	0	0	0	0	0	0	0	1	1	27	2	0	2	.	.	0	NOT MARRIED	1	0	1	60	2	0	1	1	1	1	2	1	1	1	.	0	3
male	CIS	Baby	7	1	1	1	0	0	0	0	0	0	0	0	0	28	2	1	1	.	.	0	NOT MARRIED	1	0	2	10	1	0	1	1	1	1	3	1	1	1	0	1	3
female	CIS	Baby	7	1	1	1	0	0	0	0	0	0	0	0	0	41	3	0	2	0	1	1	MARRIED	2	0	1	10	1	0	1	1	1	1	3	1	1	1	0	1	3
female	CIS	Baby	7	1	1	1	0	0	0	0	0	0	0	0	0	40	3	0	2	0	1	1	SINGLE	1	0	1	60	2	0	1	1	1	0	3	1	1	1	0	1	3
female	CIS	Baby	7	1	1	1	0	0	0	0	0	0	0	0	0	53	4	0	1	18.622	2	0	NOT MARRIED	2	0	2	30	1	0	1	1	1	1	2	1	1	1	.	0	3
female	CIS	Baby	7	1	1	1	0	0	0	0	0	0	0	0	0	26	2	1	1	0	1	1	NOT MARRIED	0	0	2	20	1	0	1	1	1	0	3	1	1	1	.	0	3
male	CIS	Baby	7	1	0	0	0	0	0	0	1	0	0	0	1	29	2	0	1	0	1	1	NOT MARRIED	1	0	2	15	1	0	1	1	1	0	3	1	0	0	.	0	3
female	CIS	Baby	7	1	1	1	0	0	0	0	0	0	0	0	0	24	1	0	2	0	1	1	NOT MARRIED	1	0	2	15	1	0	1	0	0	0	3	1	1	1	0	1	3
male	CIS	Baby	7	1	1	1	0	0	0	0	0	0	0	0	0	36	2	0	2	.	.	0	MARRIED	0	0	2	30	1	0	1	1	1	1	2	1	1	1	0	1	3
male	CIS	Baby	7	1	1	1	0	0	0	0	0	0	0	0	0	40	3	0	2	.	.	0	SINGLE	2	0	2	45	2	0	1	1	1	0	3	1	1	1	0	1	3
male	CIS	Baby	7	1	1	1	0	0	0	0	0	0	0	0	0	29	2	0	1	27.934	2	0	NOT MARRIED	1	0	2	45	2	0	1	0	0	1	3	1	1	1	0	1	3
female	CIS	Baby	7	1	1	1	0	0	0	0	0	0	0	0	0	26	2	0	1	.	.	0	NOT MARRIED	1	0	1	.	9	0	1	1	1	0	3	1	1	1	0	1	3
female	CIS	Baby	7	1	1	1	0	0	0	0	0	0	0	0	0	39	2	0	1	0	1	1	SINGLE	1	0	2	30	1	0	1	1	1	0	3	1	1	1	0	1	3
female	CIS	Baby	7	1	1	1	0	0	0	0	0	0	0	0	0	56	4	0	1	0	1	1	SINGLE	1	0	1	20	1	0	1	1	1	1	2	1	0	0	.	0	3
female	CIS	Baby	7	1	1	1	0	0	0	0	0	0	0	0	0	35	2	0	1	0	1	1	NOT MARRIED	1	0	2	20	1	0	1	1	1	0	2	1	1	1	.	0	3
female	CIS	Baby	7	1	1	1	0	0	0	0	0	0	0	0	0	39	2	0	2	.	.	0	MARRIED	2	0	2	5	1	0	1	1	1	0	3	1	1	1	0	1	3
male	CIS	Baby	7	1	1	1	0	0	0	0	0	0	0	0	0	28	2	0	2	0	1	1	NOT MARRIED	0	0	2	45	2	0	1	1	1	0	2	1	0	0	.	0	3
female	CIS	Baby	7	1	0	0	0	0	0	0	0	0	0	1	1	42	3	0	1	0	1	1	MARRIED	1	0	1	45	2	0	1	1	1	0	2	1	1	1	.	0	3
female	CIS	Baby	7	1	1	1	0	0	0	0	0	0	0	0	0	33	2	0	2	31.193	2	0	NOT MARRIED	1	0	1	15	1	0	1	0	1	1	3	1	1	1	0	1	3
male	CIS	Baby	7	1	1	1	0	0	0	0	0	0	0	0	0	50	4	0	2	.	.	0	MARRIED	2	0	2	5	1	0	1	1	1	1	2	1	0	0	.	0	3
female	CIS	Baby	7	1	0	0	0	0	0	0	1	0	0	0	1	20	1	0	2	.	.	0	NOT MARRIED	1	0	2	15	1	0	1	1	1	0	3	1	0	0	.	0	3
female	CIS	Baby	7	1	1	1	0	0	0	0	0	0	0	0	0	29	2	0	1	.	.	0	MARRIED	1	0	2	.	9	0	1	1	1	0	3	1	0	0	.	0	3
female	CIS	Baby	7	1	1	1	0	0	0	0	0	0	0	0	0	18	1	0	2	0	1	1	NOT MARRIED	1	0	1	60	2	0	1	1	1	1	3	1	0	0	.	0	3
female	CIS	Baby	7	1	1	1	0	0	0	0	0	0	0	0	0	30	2	0	2	0	1	1	MARRIED	1	0	2	60	2	0	1	0	0	0	3	1	1	1	0	1	3
female	CIS	Baby	7	1	0	0	0	0	0	0	0	0	0	1	1	24	1	0	1	.	.	0	NOT MARRIED	2	0	1	30	1	0	1	1	1	1	3	1	1	1	.	0	3
female	CIS	Baby	7	1	1	1	0	0	0	0	0	0	0	0	0	54	4	0	2	0	1	1	SINGLE	2	1	1	20	1	0	1	1	1	0	3	1	1	1	0	1	3
female	CIS	Baby	7	0	0	0	0	0	0	0	1	0	0	0	1	26	2	0	2	0	1	1	NOT MARRIED	1	0	2	20	1	0	1	1	1	0	3	1	1	0	.	0	3
female	SOC	Mother	8	1	1	1	0	0	0	0	0	0	0	0	0	43	3	0	1	.	.	0	MARRIED	2	0	2	45	2	0	2	0	1	1	3	1	1	1	0	1	16
female	SOC	Mother	8	1	0	0	0	0	0	0	1	0	0	0	1	21	1	0	1	.	.	0	MARRIED	0	0	1	30	1	0	1	0	1	0	3	1	0	0	.	0	16
female	SOC	Mother	8	1	0	0	0	0	0	0	1	0	0	0	1	28	2	0	1	69.834	2	0	NOT MARRIED	0	0	1	30	1	0	1	0	1	0	2	1	0	0	.	0	16
female	SOC	Mother	8	1	1	1	0	0	0	0	0	0	0	0	0	23	1	.	2	.	.	1	NOT MARRIED	0	0	2	30	1	0	1	0	1	0	2	1	1	1	0	1	16
female	SOC	Mother	8	0	0	0	0	0	0	0	1	0	0	0	1	40	3	0	2	0	1	1	NOT MARRIED	2	0	2	45	2	0	2	0	1	0	3	0	0	0	.	0	16
male	SOC	Mother	8	1	1	1	0	0	0	0	0	0	0	0	0	26	2	0	1	139.668	2	0	NOT MARRIED	0	1	2	60	2	0	2	1	1	0	3	1	1	1	0	1	16
female	SOC	Mother	8	1	0	0	0	0	0	0	1	0	0	0	1	27	2	0	2	72.627	2	0	NOT MARRIED	0	0	1	30	1	0	1	1	1	0	3	1	0	0	.	0	16
female	SOC	Mother	8	1	0	0	0	0	0	0	1	0	0	0	1	21	1	.	1	0	1	1	NOT MARRIED	0	0	1	30	1	0	1	1	1	0	3	1	0	0	.	0	16
female	SOC	Mother	8	0	0	0	0	0	0	0	1	0	0	0	1	32	2	0	1	65.178	2	0	NOT MARRIED	1	0	2	30	1	0	2	0	1	0	3	0	0	0	.	0	16
female	SOC	Mother	8	1	0	0	0	0	0	0	0	0	0	1	1	37	2	0	2	.	.	0	NOT MARRIED	1	1	2	30	1	0	1	0	1	0	3	1	1	1	0	1	16
female	SOC	Mother	8	1	1	1	0	0	0	0	0	0	0	0	0	20	1	.	1	0	1	1	SINGLE	0	1	1	30	1	0	1	1	1	0	3	1	1	1	.	0	16
female	SOC	Mother	8	1	0	0	0	0	0	0	0	0	0	1	1	34	2	.	2	.	.	0	NOT MARRIED	1	0	2	45	2	0	1	1	1	0	3	1	1	1	.	0	16
female	SOC	Mother	8	1	0	0	0	0	0	0	1	0	0	0	1	32	2	0	2	.	.	0	NOT MARRIED	0	1	2	30	1	0	2	0	1	0	3	1	1	0	.	0	16
male	SOC	Mother	8	1	0	0	0	0	0	0	0	0	0	1	1	30	2	0	1	25.606	2	0	NOT MARRIED	0	0	1	30	1	0	2	0	1	0	3	1	1	1	0	1	16
male	SOC	Mother	8	1	0	0	0	0	0	0	0	0	0	1	1	31	2	0	1	74.49	2	0	NOT MARRIED	0	0	2	20	1	0	1	0	1	0	2	1	1	1	.	0	16
female	SOC	Mother	8	0	0	0	0	0	0	0	1	0	0	0	1	41	3	0	1	24.954	2	0	MARRIED	1	1	2	45	2	0	2	1	1	0	3	0	0	0	.	0	16
female	SOC	Mother	8	1	0	0	0	0	0	0	0	0	0	1	1	27	2	0	2	0	1	1	SINGLE	0	0	2	30	1	0	1	1	1	1	3	1	1	1	.	0	16
female	SOC	Mother	8	1	1	1	0	0	0	0	0	0	0	0	0	23	1	0	2	55.867	2	0	SINGLE	0	0	2	15	1	0	1	1	1	0	3	1	1	1	0	1	16
female	SOC	Mother	8	1	1	1	0	0	0	0	0	0	0	0	0	30	2	0	2	23.278	2	0	NOT MARRIED	1	0	2	30	1	0	2	1	1	0	3	1	1	1	0	1	16
female	SOC	Mother	8	0	0	0	0	0	0	0	1	0	0	0	1	24	1	0	2	.	.	0	NOT MARRIED	1	0	2	15	1	0	1	0	1	0	3	0	0	0	.	0	16
male	SOC	Mother	8	1	0	0	0	0	0	0	0	0	0	1	1	30	2	0	2	0	1	1	SINGLE	1	0	2	15	1	0	1	1	1	0	3	1	1	1	0	1	16
female	SOC	Mother	8	1	0	0	0	0	0	0	1	0	0	0	1	26	2	0	2	0	1	1	MARRIED	1	0	2	45	2	0	1	0	1	0	3	1	0	0	.	0	16
female	SOC	Mother	8	1	0	0	0	0	0	0	0	0	0	1	1	20	1	0	1	0	1	1	MARRIED	1	0	2	45	2	0	2	1	1	0	3	1	1	1	0	1	16
male	SOC	Mother	8	1	0	0	0	0	0	0	1	0	0	0	1	43	3	0	2	.	.	0	MARRIED	1	1	2	15	1	0	2	0	1	0	3	1	1	0	.	0	16
female	SOC	Mother	8	0	0	0	0	0	0	0	1	0	0	0	1	25	2	0	2	0	1	1	MARRIED	0	0	2	45	2	0	1	1	1	0	3	0	0	0	.	0	16
female	SOC	Mother	8	1	0	0	1	1	0	0	0	0	0	0	0	29	2	1	2	0	1	1	NOT MARRIED	1	0	1	15	1	0	1	0	1	0	3	0	0	0	.	0	16
male	SOC	Mother	8	1	0	0	0	0	0	0	0	0	0	1	1	28	2	0	1	.	.	0	MARRIED	1	1	1	15	1	0	1	0	1	0	3	1	1	1	.	0	16
male	SOC	Mother	8	1	0	0	0	0	0	0	0	0	0	1	1	31	2	0	2	0	1	1	NOT MARRIED	1	0	2	75	3	0	2	0	1	0	2	1	1	1	.	0	16
female	SOC	Mother	8	1	0	0	0	0	0	0	0	0	0	1	1	27	2	0	2	0	1	1	NOT MARRIED	1	0	2	45	2	0	1	1	1	0	3	1	1	1	.	0	16
male	SOC	Mother	8	1	0	0	0	0	0	0	0	0	0	1	1	33	2	0	1	46.556	2	0	MARRIED	1	0	2	45	2	0	2	1	1	0	2	1	1	1	0	1	16
male	SOC	Mother	8	1	1	1	0	0	0	0	0	0	0	0	0	42	3	0	1	33.52	2	0	NOT MARRIED	1	0	2	5	1	0	1	0	1	1	2	1	1	1	0	1	16
female	SOC	Mother	8	1	0	0	0	0	0	0	0	0	0	1	1	27	2	0	1	0	1	1	NOT MARRIED	1	1	1	45	2	0	1	0	1	0	3	1	1	1	0	1	16
male	SOC	Mother	8	1	0	0	0	0	0	0	0	0	0	1	1	32	2	0	1	55.867	2	0	NOT MARRIED	0	1	2	70	3	0	2	1	1	0	3	1	1	1	0	1	16
male	SOC	Mother	8	1	0	0	0	0	0	0	1	0	0	0	1	27	2	0	2	46.556	2	0	NOT MARRIED	0	1	2	45	2	0	1	1	1	0	2	1	0	0	.	0	16
male	SOC	Mother	8	1	0	0	0	0	0	0	1	0	0	0	1	37	2	0	1	46.556	2	0	MARRIED	2	1	2	40	2	0	1	1	1	0	3	1	0	0	.	0	16
male	SOC	Mother	8	1	1	1	0	0	0	0	0	0	0	0	0	38	2	0	2	.	.	0	NOT MARRIED	2	1	2	20	1	0	1	1	1	0	3	1	1	1	0	1	16
female	SOC	Mother	8	1	0	0	0	0	0	0	1	0	0	0	1	23	1	0	2	0	1	1	MARRIED	1	0	2	30	1	0	2	0	1	0	3	1	0	0	.	0	16
female	SOC	Mother	8	1	0	0	0	0	0	0	1	0	0	0	1	32	2	0	1	.	.	0	NOT MARRIED	1	1	2	60	2	0	2	0	1	0	3	1	1	0	.	0	16
female	SOC	Mother	8	1	0	0	0	0	0	0	1	0	0	0	1	25	2	0	2	.	.	0	SINGLE	1	1	2	15	1	0	2	0	1	0	3	1	0	0	.	0	16
female	SOC	Mother	8	1	0	0	0	0	0	0	1	0	0	0	1	30	2	0	1	.	.	0	NOT MARRIED	1	0	2	.	9	0	1	1	1	0	3	1	1	0	.	0	16
female	SOC	Mother	8	0	0	0	0	0	0	0	1	0	0	0	1	18	1	1	2	0	1	1	NOT MARRIED	1	0	1	30	1	0	1	0	1	0	3	0	0	0	.	0	16
female	SOC	Mother	8	1	0	0	0	0	0	0	0	0	0	1	1	53	4	0	1	0	1	1	MARRIED	2	0	2	50	2	0	1	0	1	1	3	0	1	1	.	0	16
female	SOC	Mother	8	1	0	0	0	0	0	0	1	0	0	0	1	28	2	1	2	0	1	1	NOT MARRIED	0	1	2	20	1	0	1	0	1	0	3	1	0	0	.	0	16
male	SOC	Mother	8	1	0	0	0	0	0	0	1	0	0	0	1	25	2	.	2	.	.	0	SINGLE	1	1	1	43	2	0	1	0	1	0	3	1	0	0	.	0	16
female	SOC	Mother	8	1	0	0	0	0	0	0	1	0	0	0	1	30	2	0	2	0	1	1	NOT MARRIED	1	0	2	30	1	0	1	0	1	1	3	1	0	0	.	0	16
female	SOC	Mother	8	1	1	1	0	0	0	0	0	0	0	0	0	47	3	0	2	.	.	0	WIDOWED/DIVORCED	1	0	2	30	1	0	1	1	1	0	3	1	1	1	0	1	16
male	SOC	Mother	8	1	1	1	0	0	0	0	0	0	0	0	0	45	3	0	1	.	.	0	MARRIED	2	1	2	30	1	0	2	1	1	0	3	1	1	1	.	0	16
female	SOC	Mother	8	1	0	0	0	0	0	0	0	0	0	1	1	21	1	0	2	0	1	1	MARRIED	1	0	1	15	1	0	1	0	1	1	2	1	1	1	0	1	16
female	SOC	Mother	8	1	1	1	0	0	0	0	0	0	0	0	0	38	2	0	2	0	1	1	NOT MARRIED	1	0	2	30	1	0	1	1	1	0	2	1	1	1	0	1	16
female	SOC	Mother	8	0	0	0	1	1	0	0	0	0	0	0	0	33	2	0	2	.	.	0	NOT MARRIED	1	0	2	120	3	0	1	0	1	1	3	0	0	0	.	0	16
female	SOC	Mother	8	1	1	1	0	0	0	0	0	0	0	0	0	33	2	0	2	0	1	1	SINGLE	1	1	2	30	1	0	1	0	0	0	3	1	1	1	0	1	16
female	SOC	Mother	8	1	0	0	0	0	0	0	0	0	0	1	1	59	4	0	2	.	.	0	WIDOWED/DIVORCED	2	0	2	45	2	0	1	0	1	0	3	1	1	1	0	1	16
female	SOC	Mother	8	1	1	1	0	0	0	0	0	0	0	0	0	24	1	0	2	0	1	1	NOT MARRIED	1	0	2	30	1	0	1	0	1	0	3	1	1	1	0	1	16
male	SOC	Mother	8	1	0	0	0	0	0	0	1	0	0	0	1	36	2	0	2	.	.	0	NOT MARRIED	1	1	2	10	1	0	1	1	1	0	2	1	0	0	.	0	16
female	SOC	Mother	8	0	0	0	0	0	0	0	1	0	0	0	1	22	1	0	2	0	1	1	NOT MARRIED	0	0	2	30	1	0	1	1	1	0	3	0	0	0	.	0	16
female	SOC	Mother	8	1	0	0	0	0	0	0	0	0	0	1	1	40	3	0	1	.	.	0	MARRIED	2	0	2	15	1	0	1	0	1	0	3	1	1	1	0	1	16
male	SOC	Mother	8	1	0	0	0	0	0	0	0	0	0	1	1	38	2	0	2	.	.	0	NOT MARRIED	1	0	2	20	1	0	1	1	1	1	1	1	1	1	1	1	16
female	SOC	Mother	8	1	1	1	0	0	0	0	0	0	0	0	0	31	2	0	2	23.278	2	0	MARRIED	1	1	1	45	2	0	1	1	1	0	3	1	0	0	.	0	16
male	SOC	Mother	8	1	0	0	0	0	0	0	0	0	0	1	1	59	4	0	1	0	1	1	MARRIED	2	0	2	20	1	0	1	1	1	0	3	1	1	1	0	1	16
female	SOC	Mother	8	1	0	0	0	0	0	0	0	0	0	1	1	26	2	0	2	.	.	0	NOT MARRIED	1	1	1	30	1	0	1	1	1	0	3	1	1	1	1	1	16
female	SOC	Mother	8	1	0	0	0	0	0	0	0	0	0	1	1	30	2	0	2	.	.	0	MARRIED	2	0	2	30	1	0	2	0	1	1	3	1	1	1	0	1	16
female	SOC	Mother	8	1	0	0	0	0	0	0	1	0	0	0	1	26	2	0	1	.	.	0	NOT MARRIED	1	0	2	30	1	0	1	0	1	0	3	1	0	0	.	0	16
male	SOC	Mother	8	1	1	1	0	0	0	0	0	0	0	0	0	38	2	0	2	16.76	2	0	NOT MARRIED	1	0	2	60	2	0	1	0	0	0	3	1	1	1	0	1	16
male	SOC	Mother	8	0	0	0	0	0	0	0	1	0	0	0	1	30	2	1	1	.	.	0	MARRIED	1	0	2	90	3	0	1	1	1	1	2	0	0	0	.	0	16
male	SOC	Mother	8	1	0	0	0	0	0	0	0	0	0	1	1	28	2	0	3	0	1	1	NOT MARRIED	1	0	2	30	1	0	1	1	1	0	3	1	1	1	0	1	16
female	SOC	Mother	8	1	1	1	0	0	0	0	0	0	0	0	0	44	3	0	2	41.9	2	0	SINGLE	1	0	2	15	1	0	1	0	0	0	3	1	1	1	0	1	16
female	SOC	Mother	8	0	0	0	0	0	0	0	1	0	0	0	1	32	2	0	1	18.622	2	0	MARRIED	1	1	2	30	1	0	2	0	1	0	3	0	0	0	.	0	16
female	SOC	Mother	8	1	0	0	0	0	0	0	1	0	0	0	1	49	3	0	1	0	1	1	WIDOWED/DIVORCED	2	0	2	30	1	0	1	0	1	0	3	1	0	0	.	0	16
male	SOC	Mother	8	1	0	0	0	0	0	0	1	0	0	0	1	41	3	0	2	67.506	2	0	MARRIED	2	0	2	15	1	0	1	1	1	0	3	1	1	0	.	0	16
female	SOC	Mother	8	1	1	1	0	0	0	0	0	0	0	0	0	33	2	0	2	22.161	2	0	MARRIED	2	0	2	20	1	0	1	0	0	0	3	1	1	1	.	0	16
female	SOC	Mother	8	1	0	0	0	0	0	0	0	0	0	1	1	40	3	0	1	27.934	2	1	MARRIED	1	0	1	15	1	0	1	0	1	0	3	1	1	1	0	1	16
female	SOC	Mother	8	0	0	0	0	0	0	0	1	0	0	0	1	23	1	1	2	9.311	1	0	NOT MARRIED	1	0	1	15	1	0	1	0	1	0	3	0	0	0	.	0	16
female	SOC	Mother	8	1	0	0	0	0	0	0	0	0	0	1	1	58	4	0	1	0	1	1	SINGLE	1	1	2	15	1	0	1	1	1	0	3	1	1	1	0	1	16
female	SOC	Mother	8	1	0	0	0	0	0	0	1	0	0	0	1	28	2	0	2	9.311	1	1	NOT MARRIED	1	0	1	15	1	0	1	0	1	1	3	1	0	0	.	0	16
male	SOC	Mother	8	1	1	1	0	0	0	0	0	0	0	0	0	35	2	0	2	7.449	1	0	NOT MARRIED	1	1	2	15	1	0	1	0	1	0	3	1	1	1	0	1	16
female	SOC	Mother	8	1	1	1	0	0	0	0	0	0	0	0	0	51	4	0	1	0	1	1	WIDOWED/DIVORCED	2	1	2	90	3	0	2	1	1	0	3	1	1	1	0	1	16
female	SOC	Mother	8	0	0	0	0	0	0	0	1	0	0	0	1	55	4	0	1	0.931	1	1	NOT MARRIED	1	0	2	30	1	0	1	1	1	0	2	0	0	0	.	0	16
male	SOC	Mother	8	0	0	0	0	0	0	0	1	0	0	0	1	31	2	0	1	55.867	2	1	NOT MARRIED	1	0	1	15	1	0	1	0	1	0	3	0	0	0	.	0	16
male	SOC	Mother	8	1	0	0	0	0	0	0	1	0	0	0	1	28	2	1	2	37.245	2	0	NOT MARRIED	1	1	2	15	1	0	1	0	1	0	2	1	1	0	.	0	16
male	SOC	Mother	8	1	0	0	0	0	0	0	0	0	0	1	1	28	2	1	2	9.311	1	1	NOT MARRIED	1	1	2	30	1	0	1	1	1	0	2	1	1	1	.	0	16
female	SOC	Mother	8	1	0	0	0	0	0	0	1	0	0	0	1	19	1	0	2	4.656	1	1	NOT MARRIED	0	0	2	30	1	0	1	0	1	0	3	1	1	0	.	0	16
female	SOC	Mother	8	1	1	1	0	0	0	0	0	0	0	0	0	21	1	0	2	27.934	2	1	NOT MARRIED	0	0	2	10	1	0	1	0	1	0	3	0	0	0	.	0	16
female	SOC	Mother	8	1	0	0	0	0	0	0	1	0	0	0	1	46	3	0	1	.	.	0	NOT MARRIED	1	0	3	30	1	0	1	1	1	0	3	1	0	0	.	0	16
male	SOC	Mother	8	1	1	1	0	0	0	0	0	0	0	0	0	30	2	0	2	.	.	0	NOT MARRIED	1	1	2	25	1	0	1	1	1	0	3	1	1	1	0	1	16
female	SOC	Mother	8	1	0	0	0	0	0	0	1	0	0	0	1	28	2	0	2	.	.	0	NOT MARRIED	1	1	2	25	1	0	1	0	1	0	3	1	0	0	.	0	16
male	SOC	Mother	8	1	1	1	0	0	0	0	0	0	0	0	0	34	2	0	2	.	.	0	MARRIED	1	0	2	30	1	0	1	1	1	1	3	1	1	1	0	1	16
female	SOC	Mother	8	1	1	1	0	0	0	0	0	0	0	0	0	21	1	0	2	4.656	1	1	NOT MARRIED	0	0	1	30	1	0	1	0	1	0	3	1	1	1	0	1	16
female	SOC	Mother	8	1	0	0	0	0	0	0	1	0	0	0	1	40	3	1	2	65.178	2	0	SINGLE	2	0	2	30	1	0	1	0	0	0	3	1	1	0	.	0	16
female	SOC	Mother	8	1	0	0	0	0	0	0	0	0	0	1	1	27	2	0	2	.	.	0	MARRIED	1	1	1	60	2	0	1	0	1	0	3	1	1	1	1	1	16
male	SOC	Mother	8	1	0	0	0	0	0	0	0	0	0	1	1	37	2	0	2	93.857	2	0	MARRIED	1	0	2	15	1	0	1	0	1	0	3	1	1	1	0	1	16
female	SOC	Mother	8	1	0	0	0	0	0	0	1	0	0	0	1	25	2	0	1	4.656	1	1	MARRIED	1	0	2	20	1	0	1	0	1	1	3	1	0	0	.	0	16
male	SOC	Mother	8	1	0	0	0	0	0	0	0	0	0	1	1	36	2	0	2	.	.	0	NOT MARRIED	1	1	2	10	1	0	1	0	1	0	3	1	1	1	1	1	16
female	SOC	Mother	8	1	1	1	0	0	0	0	0	0	0	0	0	25	2	1	2	0	1	1	MARRIED	0	0	2	25	1	0	1	1	1	1	3	1	1	1	0	1	16
male	SOC	Mother	8	1	0	0	0	0	0	0	0	0	0	1	1	47	3	0	2	0	1	0	NOT MARRIED	1	1	2	20	1	0	1	1	1	0	2	1	1	1	0	1	16
female	SOC	Mother	8	1	0	0	0	0	0	0	1	0	0	0	1	45	3	0	2	18.622	2	0	NOT MARRIED	0	0	2	15	1	0	1	1	1	1	3	1	0	0	.	0	16
male	SOC	Mother	8	1	0	0	0	0	0	0	0	0	0	1	1	43	3	0	2	279.336	2	0	MARRIED	1	0	2	15	1	0	1	1	1	0	3	1	1	1	0	1	16
female	SOC	Mother	8	1	0	0	0	0	0	0	0	0	0	1	1	34	2	0	2	.	.	0	NOT MARRIED	2	0	1	30	1	0	2	0	1	0	3	1	1	1	0	1	16
male	SOC	Mother	8	1	1	1	0	0	0	0	0	0	0	0	0	28	2	1	2	74.49	2	0	NOT MARRIED	0	1	1	30	1	0	1	1	1	0	3	1	1	1	0	1	16
male	SOC	Mother	8	0	0	0	0	0	0	0	1	0	0	0	1	30	2	0	2	74.49	2	0	NOT MARRIED	1	1	2	30	1	0	1	0	1	0	3	0	0	0	.	0	16
female	SOC	Mother	8	1	0	0	0	0	0	0	0	0	0	1	1	25	2	0	2	23.278	2	0	SINGLE	1	0	2	15	1	0	1	0	1	0	3	1	1	1	0	1	16
female	SOC	Mother	8	1	0	0	0	0	0	0	0	0	0	1	1	29	2	0	2	29.796	2	0	NOT MARRIED	1	0	2	15	1	0	1	0	1	0	3	1	1	1	0	1	16
female	SOC	Mother	8	1	0	0	0	0	0	0	1	0	0	0	1	25	2	0	2	5.587	1	1	MARRIED	0	0	2	90	3	0	1	1	1	0	3	1	1	0	.	0	16
female	SOC	Mother	8	1	1	1	0	0	0	0	0	0	0	0	0	28	2	0	1	.	.	0	MARRIED	1	0	2	30	1	0	1	1	1	0	3	1	1	1	0	1	16
male	SOC	Mother	8	1	0	0	0	0	0	0	1	0	0	0	1	37	2	1	1	.	.	0	MARRIED	2	1	2	40	2	0	2	1	1	0	3	1	0	0	.	0	16
male	SOC	Mother	8	1	0	0	0	0	0	0	1	0	0	0	1	41	3	1	1	27.934	2	0	MARRIED	1	1	2	15	1	0	2	1	1	0	2	1	1	0	.	0	16
female	SOC	Mother	8	1	1	1	0	0	0	0	0	0	0	0	0	29	2	0	1	0	1	1	NOT MARRIED	0	1	1	30	1	0	1	1	1	0	3	1	1	1	1	1	16
male	SOC	Mother	8	1	1	1	0	0	0	0	0	0	0	0	0	45	3	0	1	121.046	2	0	MARRIED	2	1	2	55	2	0	1	0	1	0	3	1	1	1	0	1	16
female	SOC	Mother	8	1	0	0	0	0	0	0	0	0	0	1	1	29	2	0	1	0	1	1	MARRIED	1	0	2	50	2	0	1	0	0	0	3	1	1	1	0	1	16
male	SOC	Mother	8	1	0	0	0	0	0	0	1	0	0	0	1	28	2	0	2	.	.	0	NOT MARRIED	0	0	2	9	1	0	2	1	1	0	3	1	0	0	.	0	16
male	SOC	Mother	8	1	0	0	0	0	0	0	0	0	0	1	1	36	2	0	2	37.245	2	0	NOT MARRIED	0	0	2	15	1	0	1	1	1	1	3	0	1	1	0	1	16
female	SOC	Mother	8	1	1	1	0	0	0	0	0	0	0	0	0	30	2	0	2	0	1	1	NOT MARRIED	1	1	1	15	1	0	1	0	1	0	3	1	0	0	.	0	16
female	SOC	Mother	8	1	1	1	0	0	0	0	0	0	0	0	0	32	2	0	2	.	.	0	WIDOWED/DIVORCED	1	0	2	10	1	0	1	0	0	0	3	1	1	1	0	1	16
male	SOC	Mother	8	1	0	0	0	0	0	0	1	0	0	0	1	60	4	0	2	74.49	2	0	NOT MARRIED	1	0	2	15	1	0	1	1	1	0	3	1	1	0	.	0	16
male	SOC	Mother	8	1	1	1	0	0	0	0	0	0	0	0	0	60	4	0	2	.	.	0	MARRIED	2	0	2	20	1	0	1	0	1	1	3	1	1	1	0	1	16
female	SOC	Mother	8	0	0	0	0	0	0	0	1	0	0	0	1	49	3	0	2	.	.	0	SINGLE	1	0	1	60	2	0	1	1	1	0	3	0	0	0	.	0	16
male	SOC	Mother	8	1	1	1	0	0	0	0	0	0	0	0	0	23	1	1	2	0	1	1	NOT MARRIED	0	0	2	15	1	0	1	1	1	0	2	1	1	1	0	1	16
female	SOC	Mother	8	1	0	0	0	0	0	0	1	0	0	0	1	24	1	0	2	0	1	1	NOT MARRIED	1	0	2	60	2	0	1	0	1	0	3	1	0	0	.	0	16
male	SOC	Mother	8	1	1	1	0	0	0	0	0	0	0	0	0	33	2	0	1	.	.	0	MARRIED	2	1	1	30	1	0	1	1	1	0	3	1	1	1	.	0	16
female	SOC	Mother	8	1	0	0	0	0	0	0	0	0	0	1	1	53	4	0	2	698.34	2	0	SINGLE	1	0	2	15	1	0	1	1	1	0	3	1	1	1	0	1	16
female	SOC	Mother	8	1	1	1	0	0	0	0	0	0	0	0	0	28	2	0	2	0	1	1	SINGLE	1	1	2	20	1	0	1	0	1	0	2	1	1	1	0	1	16
female	SOC	Mother	8	1	1	1	0	0	0	0	0	0	0	0	0	48	3	0	1	27.934	2	0	MARRIED	2	0	2	20	1	0	1	0	1	0	3	1	1	1	.	0	16
female	SOC	Mother	8	1	1	1	0	0	0	0	0	0	0	0	0	30	2	1	2	27.934	2	0	NOT MARRIED	1	0	2	30	1	0	1	0	1	1	3	1	1	1	1	1	16
female	SOC	Mother	8	1	1	1	0	0	0	0	0	0	0	0	0	31	2	0	2	232.78	2	0	NOT MARRIED	1	0	2	15	1	0	2	0	1	0	3	1	0	0	.	0	16
female	SOC	Mother	8	1	0	0	0	0	0	0	0	0	0	1	1	36	2	1	1	74.49	2	0	NOT MARRIED	0	0	2	15	1	0	1	0	0	1	3	1	1	1	1	1	16
male	SOC	Mother	8	1	0	0	0	0	0	0	0	0	0	1	1	36	2	0	2	372.448	2	0	NOT MARRIED	1	0	2	10	1	0	1	0	1	1	3	1	1	1	1	1	16
male	SOC	Mother	8	1	0	0	0	0	0	0	0	0	0	1	1	34	2	0	2	.	.	0	NOT MARRIED	1	1	1	10	1	0	2	0	1	0	2	1	1	1	0	1	16
male	SOC	Mother	8	1	0	0	0	0	0	0	1	0	0	0	1	31	2	0	2	74.49	2	0	MARRIED	1	0	2	90	3	0	1	1	1	0	3	1	1	0	.	0	16
female	SOC	Mother	8	1	0	0	0	0	0	0	0	0	0	1	1	38	2	0	1	.	.	0	NOT MARRIED	1	0	2	30	1	0	1	1	1	0	3	1	1	1	0	1	16
male	SOC	Mother	8	0	0	0	0	0	0	0	1	0	0	0	1	26	2	1	2	18.622	2	0	MARRIED	1	0	2	30	1	0	1	1	1	0	3	0	0	0	.	0	16
male	SOC	Mother	8	1	0	0	1	0	0	0	0	1	0	0	0	46	3	0	2	0	1	1	MARRIED	1	0	2	30	1	0	1	1	1	0	2	1	1	1	.	0	16
female	SOC	Mother	8	0	0	0	0	0	0	0	1	0	0	0	1	38	2	1	1	0	1	1	NOT MARRIED	2	0	2	15	1	0	1	1	1	0	3	0	0	0	.	0	16
male	SOC	Mother	8	1	1	1	0	0	0	0	0	0	0	0	0	30	2	0	2	18.622	2	0	NOT MARRIED	0	0	2	30	1	0	1	1	1	1	3	1	1	1	0	1	16
male	SOC	Mother	8	1	1	1	0	0	0	0	0	0	0	0	0	30	2	1	2	18.622	2	0	MARRIED	1	0	1	15	1	0	1	0	1	0	3	1	1	1	0	1	16
female	SOC	Mother	8	1	1	1	0	0	0	0	0	0	0	0	0	36	2	0	2	0	1	1	SINGLE	2	0	2	15	1	0	1	0	1	0	3	1	1	1	.	0	16
female	SOC	Mother	8	1	0	0	0	0	0	0	1	0	0	0	1	20	1	0	2	0	1	1	NOT MARRIED	0	0	2	30	1	0	1	1	1	0	2	1	0	0	.	0	16
female	SOC	Mother	8	0	0	0	0	0	0	0	1	0	0	0	1	20	1	0	2	0	1	1	NOT MARRIED	0	0	2	30	1	0	1	1	1	1	3	0	0	0	.	0	16
male	SOC	Mother	8	0	0	0	0	0	0	0	1	0	0	0	1	31	2	1	2	37.245	2	0	NOT MARRIED	1	0	2	30	1	0	1	1	1	0	2	0	0	0	.	0	16
male	SOC	Mother	8	1	1	1	0	0	0	0	0	0	0	0	0	36	2	1	2	93.857	2	0	MARRIED	1	0	2	30	1	0	1	1	1	0	3	1	1	1	0	1	16
female	SOC	Mother	8	1	0	0	0	0	0	0	1	0	0	0	1	18	1	0	2	0	1	1	NOT MARRIED	0	0	2	20	1	0	1	1	1	0	3	1	1	0	.	0	16
male	SOC	Mother	8	0	0	0	0	0	0	0	1	0	0	0	1	42	3	1	1	18.622	2	0	MARRIED	2	1	2	30	1	0	1	1	1	0	2	0	0	0	.	0	16
female	SOC	Mother	8	1	1	1	0	0	0	0	0	0	0	0	0	22	1	1	2	.	.	0	NOT MARRIED	1	0	2	35	2	0	1	1	1	0	3	1	1	1	1	1	16
male	SOC	Mother	8	1	1	1	0	0	0	0	0	0	0	0	0	24	1	0	1	.	.	0	SINGLE	0	0	2	60	2	0	1	0	1	0	2	1	1	1	0	1	16
female	SOC	Mother	8	1	0	0	0	0	0	0	1	0	0	0	1	28	2	1	2	18.622	2	1	NOT MARRIED	1	0	2	30	1	0	1	0	1	0	3	1	1	0	.	0	16
female	SOC	Mother	8	1	1	1	0	0	0	0	0	0	0	0	0	25	2	0	2	0	1	1	MARRIED	1	0	1	15	1	0	1	0	1	0	3	1	1	1	0	1	16
female	SOC	Mother	8	0	0	0	0	0	0	0	1	0	0	0	1	24	1	0	2	9.311	1	1	MARRIED	1	0	2	31	2	0	1	1	1	0	2	0	0	0	.	0	16
male	SOC	Mother	8	1	0	0	0	0	0	0	0	0	0	1	1	31	2	0	2	37.245	2	0	MARRIED	1	0	2	15	1	0	1	0	1	1	2	1	1	1	0	1	16
female	SOC	Mother	8	1	0	0	0	0	0	0	0	0	0	1	1	38	2	0	2	139.668	2	0	WIDOWED/DIVORCED	1	0	2	60	2	0	1	0	1	0	3	1	1	1	0	1	16
female	SOC	Mother	8	1	0	0	0	0	0	0	1	0	0	0	1	29	2	0	2	0	1	1	NOT MARRIED	1	0	2	30	1	0	1	0	0	0	3	1	0	0	.	0	16
female	SOC	Mother	8	0	0	0	0	0	0	0	1	0	0	0	1	29	2	1	2	37.245	2	0	NOT MARRIED	1	0	2	35	2	0	1	1	1	0	3	0	0	0	.	0	16
female	SOC	Mother	8	0	0	0	0	0	0	0	1	0	0	0	1	.	.	0	1	0	1	1	MARRIED	1	0	2	19	1	0	1	1	1	0	3	0	0	0	.	0	16
female	SOC	Mother	8	0	0	0	0	0	0	0	1	0	0	0	1	42	3	0	2	55.867	2	0	MARRIED	1	0	2	30	1	0	1	0	1	0	3	0	0	0	.	0	16
female	SOC	Mother	8	0	0	0	0	0	0	0	1	0	0	0	1	46	3	0	1	4.656	1	0	NOT MARRIED	1	0	2	35	2	0	1	0	1	0	2	0	0	0	.	0	16
female	SOC	Mother	8	0	0	0	0	0	0	0	1	0	0	0	1	23	1	0	2	.	.	0	NOT MARRIED	1	0	2	15	1	0	1	0	1	1	3	0	0	0	.	0	16
male	SOC	Mother	8	1	1	1	0	0	0	0	0	0	0	0	0	39	2	0	1	4.656	1	0	SINGLE	1	0	2	15	1	0	1	1	1	0	2	1	1	1	0	1	16
female	SOC	Mother	8	1	0	0	0	0	0	0	0	0	0	1	1	24	1	0	2	0	1	1	NOT MARRIED	1	0	2	36	2	0	1	0	1	0	3	1	1	1	0	1	16
female	SOC	Mother	8	1	0	0	0	0	0	0	0	0	0	1	1	27	2	0	2	37.245	2	0	NOT MARRIED	1	0	2	15	1	0	1	0	1	1	3	1	1	1	0	1	16
female	SOC	Mother	8	1	1	1	0	0	0	0	0	0	0	0	0	29	2	0	2	37.245	2	0	MARRIED	1	1	2	15	1	0	1	0	1	0	3	1	1	1	0	1	16
male	SOC	Mother	8	1	0	0	0	0	1	1	0	0	0	0	0	30	2	0	2	55.867	2	0	NOT MARRIED	1	1	2	35	2	0	1	0	1	0	2	1	0	0	.	0	16
male	SOC	Mother	8	1	1	1	0	0	0	0	0	0	0	0	0	32	2	1	1	37.245	2	0	NOT MARRIED	1	0	2	15	1	0	1	0	1	0	3	1	1	1	0	1	16
male	SOC	Mother	8	1	0	0	0	0	0	0	0	0	0	1	1	44	3	0	1	.	.	0	SINGLE	1	0	2	45	2	0	1	1	1	0	1	1	1	1	0	1	16
male	SOC	Mother	8	1	1	1	0	0	0	0	0	0	0	0	0	45	3	1	1	9.311	1	0	MARRIED	1	0	2	15	1	0	1	1	1	0	3	1	1	1	0	1	16
male	SOC	Mother	8	1	0	0	0	0	0	0	0	0	0	1	1	28	2	0	2	186.224	2	0	MARRIED	1	0	2	15	1	0	1	0	1	1	3	1	1	1	0	1	16
female	SOC	Mother	8	1	0	0	0	0	0	0	0	0	0	1	1	24	1	0	2	46.556	2	0	MARRIED	1	0	2	15	1	0	1	0	1	1	3	1	1	1	0	1	16
male	SOC	Mother	8	1	1	1	0	0	0	0	0	0	0	0	0	35	2	0	2	65.178	2	0	NOT MARRIED	1	0	1	15	1	0	1	1	1	0	3	1	1	1	0	1	16
male	SOC	Mother	8	1	0	0	0	0	0	0	0	0	0	1	1	30	2	0	2	0	1	1	MARRIED	0	0	2	20	1	0	1	1	1	1	3	1	1	1	.	0	16
female	SOC	Mother	8	1	0	0	0	0	0	0	0	0	0	1	1	35	2	1	1	0	1	1	MARRIED	1	0	2	20	1	0	1	0	0	0	3	1	1	1	0	1	16
female	SOC	Mother	8	1	1	1	0	0	0	0	0	0	0	0	0	37	2	0	2	37.245	2	0	MARRIED	1	0	2	17	1	0	1	1	1	0	3	1	1	1	.	0	16
female	SOC	Mother	8	0	0	0	0	0	0	0	1	0	0	0	1	26	2	0	2	0	1	1	NOT MARRIED	1	0	2	15	1	0	1	0	1	0	3	0	0	0	.	0	16
female	SOC	Mother	8	1	0	0	0	0	0	0	0	0	0	1	1	55	4	0	2	46.556	2	0	SINGLE	2	0	2	35	2	0	1	1	1	1	3	0	1	1	0	1	16
male	SOC	Mother	8	1	0	0	0	0	0	0	0	0	0	1	1	39	2	0	2	37.245	2	0	NOT MARRIED	1	0	2	15	1	0	1	1	1	0	3	1	1	1	1	1	16
female	SOC	Mother	8	1	1	1	0	0	0	0	0	0	0	0	0	44	3	0	1	27.934	2	0	NOT MARRIED	2	0	2	15	1	0	1	0	1	0	3	1	1	1	0	1	16
female	SOC	Mother	8	1	0	0	0	0	0	0	0	0	0	1	1	32	2	0	2	.	.	0	MARRIED	1	1	1	60	2	0	1	0	1	0	3	1	1	1	.	0	16
male	SOC	Mother	8	1	0	0	0	0	0	0	1	0	0	0	1	29	2	0	1	.	.	1	NOT MARRIED	0	0	2	30	1	0	1	1	1	1	3	1	0	0	.	0	16
male	SOC	Mother	8	1	0	0	1	0	0	0	0	1	0	0	0	46	3	0	2	0	1	1	SINGLE	1	1	1	10	1	0	2	1	1	0	2	1	1	1	.	0	16
female	SOC	Mother	8	1	0	0	0	0	0	0	0	0	0	1	1	42	3	0	2	0	1	1	MARRIED	2	0	2	90	3	0	1	0	1	1	3	0	1	1	.	0	16
female	SOC	Mother	8	1	0	0	0	0	0	0	0	0	0	1	1	32	2	0	1	0	1	1	NOT MARRIED	1	1	2	10	1	0	1	0	1	0	2	1	1	1	.	0	16
female	SOC	Mother	8	1	1	1	0	0	0	0	0	0	0	0	0	30	2	0	2	.	.	0	MARRIED	1	1	2	15	1	0	1	0	1	0	3	1	1	1	1	1	16
male	SOC	Mother	8	0	0	0	0	0	0	0	1	0	0	0	1	27	2	0	1	0	1	1	SINGLE	0	0	2	15	1	0	1	1	1	0	3	0	0	0	.	0	16
male	SOC	Mother	8	1	0	0	0	0	0	0	1	0	0	0	1	41	3	1	2	55.867	2	0	MARRIED	2	0	2	35	2	0	1	1	1	0	3	1	0	0	.	0	16
female	SOC	Mother	8	1	0	0	0	0	0	0	0	0	0	1	1	36	2	0	1	195.535	2	0	MARRIED	2	0	2	30	1	0	2	0	1	0	3	1	1	1	0	1	16
male	SOC	Mother	8	1	0	0	0	0	0	0	1	0	0	0	1	38	2	0	1	.	.	0	NOT MARRIED	0	1	2	30	1	0	1	1	1	0	3	1	1	0	.	0	16
female	SOC	Mother	8	1	0	0	0	0	0	0	0	0	0	1	1	88	4	0	1	55.867	2	0	NOT MARRIED	0	1	3	45	2	0	1	1	1	0	3	0	1	1	0	1	16
female	SOC	Mother	8	1	0	0	0	0	0	0	0	0	0	1	1	22	1	0	2	88.456	2	0	NOT MARRIED	1	0	2	15	1	0	1	0	1	0	3	1	1	1	.	0	16
female	SOC	Mother	8	1	0	0	0	0	0	0	1	0	0	0	1	24	1	0	2	0	1	1	NOT MARRIED	1	0	2	30	1	0	1	0	1	1	3	0	0	0	.	0	16
female	SOC	Mother	8	1	0	0	0	0	0	0	1	0	0	0	1	28	2	1	1	9.311	1	0	NOT MARRIED	1	0	2	90	3	0	1	0	1	1	3	1	1	0	.	0	16
male	SOC	Mother	8	1	1	1	0	0	0	0	0	0	0	0	0	27	2	0	2	37.245	2	0	MARRIED	1	0	2	15	1	0	1	1	1	1	3	0	1	1	.	0	16
female	SOC	Mother	8	1	0	0	0	0	0	0	0	0	0	1	1	21	1	1	2	37.245	2	0	NOT MARRIED	0	1	1	15	1	0	1	0	1	0	2	1	1	1	.	0	16
female	SOC	Mother	8	1	1	1	0	0	0	0	0	0	0	0	0	26	2	0	2	60.523	2	0	NOT MARRIED	1	1	1	20	1	0	1	0	1	0	3	1	0	0	.	0	16
male	SOC	Mother	8	1	1	1	0	0	0	0	0	0	0	0	0	46	3	0	2	55.867	2	0	MARRIED	1	0	2	35	2	0	1	1	1	0	3	1	1	1	0	1	16
male	SOC	Mother	8	0	0	0	0	0	0	0	1	0	0	0	1	27	2	0	2	37.245	2	0	NOT MARRIED	0	0	2	15	1	0	1	1	1	0	3	0	0	0	.	0	16
female	SOC	Mother	8	0	0	0	0	0	0	0	1	0	0	0	1	19	1	0	1	0	1	1	NOT MARRIED	1	0	2	30	1	0	1	0	1	0	3	0	0	0	.	0	16
female	SOC	Mother	8	1	0	0	0	0	0	0	0	0	0	1	1	29	2	0	2	0	1	1	NOT MARRIED	1	1	2	20	1	0	1	0	1	1	3	1	1	1	.	0	16
male	SOC	Mother	8	0	0	0	0	0	0	0	1	0	0	0	1	27	2	0	2	46.556	2	0	NOT MARRIED	0	0	2	35	2	0	1	1	1	0	3	0	0	0	.	0	16
male	SOC	Mother	8	0	0	0	0	0	0	0	1	0	0	0	1	88	4	0	1	27.934	2	0	NOT MARRIED	1	1	2	30	1	0	1	1	1	0	3	0	0	0	.	0	16
male	SOC	Mother	8	1	0	0	0	0	0	0	0	0	0	1	1	33	2	0	2	0	1	1	MARRIED	1	0	2	30	1	0	1	1	1	1	2	1	1	1	0	1	16
male	SOC	Mother	8	1	0	0	0	0	0	0	0	0	0	1	1	32	2	0	1	93.112	2	1	SINGLE	1	1	2	15	1	0	1	1	1	0	3	1	1	1	.	0	16
male	SOC	Mother	8	1	0	0	0	0	0	0	0	0	0	1	1	55	4	0	2	55.867	2	1	MARRIED	2	0	2	30	1	0	1	1	1	1	3	1	1	1	.	0	16
male	SOC	Mother	8	1	0	0	0	0	0	0	0	0	0	1	1	50	4	1	2	.	.	0	MARRIED	0	0	2	15	1	0	1	1	1	1	3	1	1	1	.	0	16
female	SOC	Mother	8	0	0	0	1	1	0	0	0	0	0	0	0	49	3	0	1	0	1	1	MARRIED	2	0	2	15	1	0	1	1	1	1	3	0	0	0	.	0	16
female	SOC	Mother	8	1	0	0	0	0	0	0	0	0	0	1	1	31	2	0	2	0	1	1	MARRIED	0	0	2	120	3	0	1	1	1	1	3	1	1	1	.	0	16
male	SOC	Mother	8	1	0	0	0	0	0	0	0	0	0	1	1	44	3	0	2	74.49	2	0	NOT MARRIED	1	0	2	15	1	0	1	1	1	0	2	1	1	1	0	1	16
male	SOC	Mother	8	1	1	1	0	0	0	0	0	0	0	0	0	33	2	0	2	46.556	2	0	NOT MARRIED	1	0	2	15	1	0	1	1	1	1	3	0	1	1	0	1	16
male	SOC	Mother	8	1	1	1	0	0	0	0	0	0	0	0	0	48	3	0	2	.	.	0	MARRIED	0	0	2	35	2	0	1	0	1	1	3	1	0	0	.	0	16
female	SOC	Mother	8	0	0	0	0	0	0	0	1	0	0	0	1	26	2	0	1	0	1	1	NOT MARRIED	0	0	2	25	1	0	1	1	1	0	3	0	0	0	.	0	16
male	SOC	Mother	8	1	0	0	0	0	0	0	0	0	0	1	1	36	2	0	2	55.867	2	0	MARRIED	1	0	2	30	1	0	1	0	1	1	3	0	1	1	0	1	16
female	SOC	Mother	8	1	0	0	0	0	0	0	1	0	0	0	1	36	2	0	1	0	1	1	NOT MARRIED	0	0	2	15	1	0	1	1	1	0	3	1	0	0	.	0	16
female	SOC	Mother	8	1	0	0	0	0	0	0	0	0	0	1	1	33	2	0	2	0	1	1	MARRIED	1	0	2	20	1	0	1	0	1	0	3	0	1	1	1	1	16
male	SOC	Mother	8	1	0	0	0	0	0	0	0	0	0	1	1	40	3	0	1	27.934	2	0	MARRIED	1	0	2	15	1	0	1	0	1	1	3	1	1	1	1	1	16
male	SOC	Mother	8	1	1	1	0	0	0	0	0	0	0	0	0	24	1	0	2	.	.	0	SINGLE	0	1	1	20	1	0	2	1	1	0	3	1	1	1	0	1	16
female	SOC	Baby	8	1	1	1	0	0	0	0	0	0	0	0	0	21	1	0	2	0	1	1	NOT MARRIED	1	1	1	50	2	0	2	1	1	0	3	1	1	1	0	1	15
male	SOC	Baby	8	1	1	1	0	0	0	0	0	0	0	0	0	30	2	0	2	18.622	2	0	NOT MARRIED	1	1	1	45	2	0	1	1	1	0	2	1	1	1	0	1	15
female	SOC	Baby	8	1	1	1	0	0	0	0	0	0	0	0	0	39	2	0	2	65.178	2	0	NOT MARRIED	1	0	2	45	2	0	1	1	1	1	3	1	1	1	0	1	15
male	SOC	Baby	8	1	1	1	0	0	0	0	0	0	0	0	0	22	1	0	2	37.245	2	0	NOT MARRIED	1	0	1	40	2	0	2	0	0	0	3	1	1	1	0	1	15
female	SOC	Baby	8	1	1	1	0	0	0	0	0	0	0	0	0	49	3	0	1	0	1	1	MARRIED	2	0	1	45	2	0	1	0	1	0	3	1	0	0	.	0	15
female	SOC	Baby	8	1	1	1	0	0	0	0	0	0	0	0	0	24	1	0	2	0	1	1	NOT MARRIED	0	0	2	45	2	0	1	1	1	0	2	1	1	1	.	0	15
female	SOC	Baby	8	1	0	0	0	0	0	0	1	0	0	0	1	27	2	0	1	0	1	1	NOT MARRIED	2	0	2	40	2	0	1	0	1	1	3	1	1	0	.	0	15
male	SOC	Baby	8	1	0	0	0	0	0	0	1	0	0	0	1	51	4	0	1	18.622	2	0	SINGLE	1	1	2	50	2	0	2	1	1	0	2	1	0	0	.	0	15
female	SOC	Baby	8	1	1	1	0	0	0	0	0	0	0	0	0	42	3	0	2	18.622	2	0	NOT MARRIED	2	0	2	40	2	0	2	1	1	0	3	1	1	1	0	1	15
male	SOC	Baby	8	1	1	1	0	0	0	0	0	0	0	0	0	70	4	0	2	0	1	1	MARRIED	2	0	2	40	2	0	1	1	1	0	2	1	1	1	0	1	15
female	SOC	Baby	8	1	0	0	1	0	0	0	0	1	0	0	0	35	2	0	2	0	1	1	MARRIED	2	0	1	50	2	0	1	1	1	0	3	1	1	1	.	0	15
female	SOC	Baby	8	1	0	0	0	0	1	1	0	0	0	0	0	21	1	0	1	9.311	1	0	NOT MARRIED	1	0	1	15	1	0	1	1	1	0	3	1	0	0	.	0	15
female	SOC	Baby	8	1	0	0	0	0	0	0	1	0	0	0	1	20	1	0	1	0	1	1	NOT MARRIED	0	0	2	90	3	0	1	1	1	1	3	1	0	0	.	0	15
female	SOC	Baby	8	1	0	0	0	0	0	0	1	0	0	0	1	27	2	0	2	0	1	1	NOT MARRIED	0	0	2	45	2	0	1	1	1	0	3	1	0	0	.	0	15
female	SOC	Baby	8	1	1	1	0	0	0	0	0	0	0	0	0	31	2	0	2	0	1	1	SINGLE	1	0	2	90	3	0	2	1	1	1	2	1	0	0	.	0	15
male	SOC	Baby	8	1	1	1	0	0	0	0	0	0	0	0	0	24	1	0	2	74.49	2	0	NOT MARRIED	1	1	2	50	2	0	1	0	1	0	3	1	0	0	.	0	15
female	SOC	Baby	8	1	0	0	0	0	0	0	1	0	0	0	1	22	1	0	2	0	1	1	MARRIED	0	1	1	90	3	0	1	1	1	1	3	1	0	0	.	0	15
female	SOC	Baby	8	1	0	0	0	0	0	0	0	0	0	1	1	41	3	0	2	27.934	2	0	NOT MARRIED	1	0	2	45	2	0	1	1	1	0	2	1	1	1	0	1	15
male	SOC	Baby	8	1	0	0	0	0	0	0	1	0	0	0	1	43	3	0	2	65.178	2	0	MARRIED	2	1	2	50	2	0	2	1	1	0	2	1	1	0	.	0	15
female	SOC	Baby	8	1	1	1	0	0	0	0	0	0	0	0	0	46	3	0	2	37.245	2	0	WIDOWED/DIVORCED	2	0	2	30	1	0	1	0	1	0	2	1	1	1	0	1	15
male	SOC	Baby	8	1	0	0	0	0	0	0	0	0	0	1	1	55	4	0	1	0	1	1	MARRIED	1	0	2	50	2	0	1	1	1	0	3	1	1	1	0	1	15
female	SOC	Baby	8	1	1	1	0	0	0	0	0	0	0	0	0	19	1	0	2	0	1	1	SINGLE	0	1	2	40	2	0	1	1	1	0	3	1	0	0	.	0	15
female	SOC	Baby	8	1	1	1	0	0	0	0	0	0	0	0	0	27	2	0	2	0	1	1	NOT MARRIED	0	0	1	55	2	0	2	1	1	1	2	1	0	0	.	0	15
male	SOC	Baby	8	1	1	1	0	0	0	0	0	0	0	0	0	54	4	0	2	74.49	2	0	MARRIED	1	0	2	40	2	0	1	1	1	1	2	1	0	0	.	0	15
male	SOC	Baby	8	1	0	0	1	0	0	0	0	1	0	0	0	39	2	0	2	372.448	2	0	NOT MARRIED	1	1	2	90	3	0	1	1	1	0	2	1	1	1	.	0	15
female	SOC	Baby	8	1	0	0	0	0	0	0	1	0	0	0	1	32	2	0	2	0	1	1	NOT MARRIED	1	0	2	50	2	0	1	0	1	0	3	1	1	0	.	0	15
female	SOC	Baby	8	1	0	0	0	0	0	0	1	0	0	0	1	18	1	0	2	0	1	1	NOT MARRIED	1	0	2	80	3	0	1	0	1	0	3	1	0	0	.	0	15
female	SOC	Baby	8	0	0	0	0	0	0	0	1	0	0	0	1	35	2	0	2	27.934	2	0	NOT MARRIED	1	0	2	90	3	0	1	1	1	0	2	0	0	0	.	0	15
male	SOC	Baby	8	1	1	1	0	0	0	0	0	0	0	0	0	22	1	0	1	186.224	2	0	MARRIED	1	0	2	90	3	0	2	0	1	1	3	1	1	1	0	1	15
female	SOC	Baby	8	1	1	1	0	0	0	0	0	0	0	0	0	60	4	0	1	0	1	1	SINGLE	2	1	2	70	3	0	1	1	1	0	2	1	1	1	0	1	15
female	SOC	Baby	8	1	1	1	0	0	0	0	0	0	0	0	0	47	3	0	2	0	1	1	MARRIED	2	0	2	90	3	0	2	1	1	1	3	1	0	0	.	0	15
female	SOC	Baby	8	1	1	1	0	0	0	0	0	0	0	0	0	24	1	0	1	18.622	2	0	NOT MARRIED	2	0	2	50	2	0	1	0	1	1	2	1	1	1	0	1	15
male	SOC	Baby	8	1	1	1	0	0	0	0	0	0	0	0	0	34	2	0	2	74.49	2	0	MARRIED	2	0	2	90	3	0	1	0	1	1	2	1	1	1	0	1	15
female	SOC	Baby	8	1	1	1	0	0	0	0	0	0	0	0	0	32	2	0	1	27.934	2	0	NOT MARRIED	1	1	2	30	1	0	1	0	1	0	3	1	1	1	0	1	15
male	SOC	Baby	8	1	0	0	0	0	1	0	0	0	1	0	0	37	2	0	1	0	1	1	SINGLE	0	0	2	50	2	0	1	1	1	1	2	1	1	1	.	0	15
male	SOC	Baby	8	1	0	0	0	0	0	0	1	0	0	0	1	24	1	0	2	37.245	2	0	NOT MARRIED	1	0	2	50	2	0	1	0	1	1	2	1	0	0	.	0	15
female	SOC	Baby	8	1	1	1	0	0	0	0	0	0	0	0	0	19	1	0	2	0	1	1	NOT MARRIED	0	0	2	80	3	0	1	0	1	0	3	1	0	0	.	0	15
female	SOC	Baby	8	1	1	1	0	0	0	0	0	0	0	0	0	36	2	0	2	0	1	1	NOT MARRIED	2	0	2	55	2	0	1	0	1	0	3	1	1	1	.	0	15
female	SOC	Baby	8	1	1	1	0	0	0	0	0	0	0	0	0	19	1	0	2	18.622	2	0	NOT MARRIED	0	0	2	90	3	0	1	1	1	1	3	1	1	1	0	1	15
male	SOC	Baby	8	1	0	0	0	0	0	0	1	0	0	0	1	32	2	0	2	46.556	2	0	NOT MARRIED	2	0	2	50	2	0	1	1	1	0	2	1	0	0	.	0	15
male	SOC	Baby	8	1	0	0	0	0	0	0	1	0	0	0	1	38	2	0	2	0	1	1	SINGLE	0	0	2	80	3	0	2	0	1	0	3	1	0	0	.	0	15
female	SOC	Baby	8	1	1	1	0	0	0	0	0	0	0	0	0	43	3	0	2	0	1	1	WIDOWED/DIVORCED	1	0	2	90	3	0	1	0	1	0	3	1	1	1	0	1	15
female	SOC	Baby	8	1	1	1	0	0	0	0	0	0	0	0	0	30	2	0	2	27.934	2	0	MARRIED	1	0	2	100	3	0	1	0	1	1	3	1	0	0	.	0	15
male	SOC	Baby	8	1	0	0	1	1	0	0	0	0	0	0	0	43	3	0	2	186.224	2	0	NOT MARRIED	1	1	2	90	3	0	2	0	1	0	2	1	1	0	.	0	15
female	SOC	Baby	8	1	1	1	0	0	0	0	0	0	0	0	0	40	3	0	1	0	1	1	NOT MARRIED	1	1	2	90	3	0	1	0	1	0	3	1	1	1	1	1	15
female	SOC	Baby	8	1	1	1	0	0	0	0	0	0	0	0	0	27	2	0	2	0	1	1	MARRIED	1	1	1	90	3	0	1	0	1	0	3	1	0	0	.	0	15
male	SOC	Baby	8	1	1	1	0	0	0	0	0	0	0	0	0	24	1	0	2	46.556	2	0	NOT MARRIED	1	0	2	70	3	0	2	1	1	0	2	1	1	1	0	1	15
male	SOC	Baby	8	1	1	1	0	0	0	0	0	0	0	0	0	40	3	0	1	0	1	1	NOT MARRIED	1	0	1	90	3	0	1	1	1	1	2	1	1	1	0	1	15
female	SOC	Baby	8	1	0	0	0	0	0	0	0	0	0	1	1	22	1	1	1	46.556	2	0	NOT MARRIED	1	0	2	110	3	0	1	1	1	0	2	1	1	1	0	1	15
female	SOC	Baby	8	1	1	1	0	0	0	0	0	0	0	0	0	19	1	0	2	0	1	1	NOT MARRIED	1	0	2	110	3	0	1	0	1	0	3	1	0	0	.	0	15
male	SOC	Baby	8	1	1	1	0	0	0	0	0	0	0	0	0	52	4	0	2	27.934	2	0	MARRIED	1	0	2	55	2	0	2	1	1	1	2	1	1	1	0	1	15
male	SOC	Baby	8	1	0	0	0	0	0	0	0	0	0	1	1	35	2	0	2	46.556	2	0	MARRIED	1	1	2	90	3	0	1	0	1	1	3	1	1	1	.	0	15
female	SOC	Baby	8	1	1	1	0	0	0	0	0	0	0	0	0	42	3	0	2	465.56	2	0	MARRIED	1	1	2	50	2	0	2	0	1	0	3	1	1	1	0	1	15
female	SOC	Baby	8	1	0	0	0	0	0	0	1	0	0	0	1	40	3	0	1	18.622	2	0	SINGLE	2	0	2	90	3	0	2	0	1	1	2	1	0	0	.	0	15
female	SOC	Baby	8	1	0	0	1	0	0	0	0	1	0	0	0	40	3	0	2	48.418	2	0	SINGLE	1	0	2	50	2	0	1	1	1	0	3	1	1	1	.	0	15
male	SOC	Baby	8	1	0	0	0	0	0	0	0	0	0	1	1	44	3	0	2	93.112	2	0	MARRIED	1	0	2	50	2	0	2	1	1	0	3	1	1	1	0	1	15
female	SOC	Baby	8	1	1	1	0	0	0	0	0	0	0	0	0	35	2	0	1	55.867	2	0	NOT MARRIED	1	1	2	30	1	0	1	0	1	0	3	1	1	1	0	1	15
female	SOC	Baby	8	1	0	0	0	0	1	1	0	0	0	0	0	23	1	0	2	27.934	2	0	NOT MARRIED	1	1	1	50	2	0	1	0	1	0	2	1	0	0	.	0	15
male	SOC	Baby	8	1	1	1	0	0	0	0	0	0	0	0	0	25	2	0	1	0	1	1	NOT MARRIED	0	0	2	90	3	0	1	1	1	0	2	1	1	1	0	1	15
female	SOC	Baby	8	1	1	1	0	0	0	0	0	0	0	0	0	42	3	0	2	8.38	1	0	SINGLE	1	0	2	50	2	0	1	1	1	1	3	1	1	1	0	1	15
female	SOC	Baby	8	1	0	0	0	0	0	0	1	0	0	0	1	24	1	0	1	0	1	1	NOT MARRIED	1	0	2	90	3	0	1	0	1	0	3	1	0	0	.	0	15
female	SOC	Baby	8	1	1	1	0	0	0	0	0	0	0	0	0	27	2	0	2	27.934	2	0	NOT MARRIED	1	0	2	50	2	0	1	0	1	1	3	1	0	0	.	0	15
male	SOC	Baby	8	1	1	1	0	0	0	0	0	0	0	0	0	48	3	1	2	0	1	1	NOT MARRIED	1	0	2	90	3	0	1	1	1	0	2	1	1	1	0	1	15
male	SOC	Baby	8	1	0	0	0	0	0	0	0	0	0	1	1	41	3	0	2	74.49	2	0	NOT MARRIED	2	1	2	180	3	0	1	1	1	0	3	0	1	1	0	1	15
female	SOC	Baby	8	1	1	1	0	0	0	0	0	0	0	0	0	32	2	0	2	18.622	2	0	MARRIED	1	0	2	55	2	0	2	1	1	1	3	1	1	1	0	1	15
male	SOC	Baby	8	1	1	1	0	0	0	0	0	0	0	0	0	32	2	0	1	0	1	1	MARRIED	1	0	2	90	3	0	1	1	1	1	3	1	1	1	0	1	15
male	SOC	Baby	8	1	1	1	0	0	0	0	0	0	0	0	0	28	2	0	2	37.245	2	0	NOT MARRIED	0	1	2	50	2	0	1	0	0	0	3	1	1	1	0	1	15
female	SOC	Baby	8	1	0	0	0	0	0	0	0	0	0	1	1	44	3	0	1	18.622	2	0	NOT MARRIED	2	0	2	90	3	0	1	1	1	0	3	1	1	1	0	1	15
male	SOC	Baby	8	1	0	0	0	0	0	0	1	0	0	0	1	25	2	0	2	27.934	2	0	NOT MARRIED	1	0	2	180	3	0	2	0	1	1	3	1	0	0	.	0	15
female	SOC	Baby	8	1	1	1	0	0	0	0	0	0	0	0	0	25	2	0	2	0	1	1	NOT MARRIED	1	0	2	90	3	0	2	0	1	1	3	1	1	1	0	1	15
male	SOC	Baby	8	1	1	1	0	0	0	0	0	0	0	0	0	29	2	0	1	83.801	2	0	MARRIED	1	0	2	90	3	0	1	0	1	0	3	1	0	0	.	0	15
female	SOC	Baby	8	1	1	1	0	0	0	0	0	0	0	0	0	32	2	0	1	18.622	2	0	NOT MARRIED	1	1	2	50	2	0	1	0	1	0	2	1	0	0	.	0	15
female	SOC	Baby	8	1	0	0	0	0	0	0	1	0	0	0	1	25	2	1	2	0	1	1	NOT MARRIED	1	1	2	58	2	0	1	0	1	1	3	1	0	0	.	0	15
female	SOC	Baby	8	1	0	0	0	0	0	0	0	0	0	1	1	25	2	0	2	18.622	2	0	NOT MARRIED	1	0	2	90	3	0	1	0	1	1	3	1	1	1	1	1	15
female	SOC	Baby	8	1	1	1	0	0	0	0	0	0	0	0	0	57	4	0	2	0	1	1	WIDOWED/DIVORCED	2	0	2	50	2	0	1	1	1	0	2	1	1	1	0	1	15
female	SOC	Baby	8	1	0	0	0	0	0	0	1	0	0	0	1	23	1	0	1	0	1	1	NOT MARRIED	1	0	2	40	2	0	1	1	1	0	3	1	1	0	.	0	15
male	SOC	Baby	8	0	0	0	0	0	0	0	1	0	0	0	1	42	3	0	2	55.867	2	0	MARRIED	1	1	2	90	3	0	2	0	1	1	3	0	0	0	.	0	15
male	SOC	Baby	8	1	0	0	0	0	0	0	1	0	0	0	1	35	2	0	2	65.178	2	0	MARRIED	2	1	1	50	2	0	1	0	1	0	3	1	0	0	.	0	15
female	SOC	Baby	8	1	1	1	0	0	0	0	0	0	0	0	0	27	2	0	1	13.967	1	0	NOT MARRIED	1	0	2	90	3	0	1	1	1	0	3	1	1	1	0	1	15
female	SOC	Baby	8	1	1	1	0	0	0	0	0	0	0	0	0	36	2	0	2	37.245	2	0	WIDOWED/DIVORCED	1	0	2	50	2	0	1	1	1	0	3	1	1	1	0	1	15
female	SOC	Baby	8	1	1	1	0	0	0	0	0	0	0	0	0	24	1	0	1	0	1	1	NOT MARRIED	1	0	2	30	1	0	1	1	1	1	3	1	1	1	.	0	15
female	SOC	Baby	8	1	0	0	0	0	0	0	0	0	0	1	1	38	2	0	1	18.622	2	0	MARRIED	2	0	2	90	3	0	1	1	1	1	3	1	1	1	0	1	15
female	SOC	Baby	8	1	1	1	0	0	0	0	0	0	0	0	0	31	2	0	1	0	1	1	NOT MARRIED	1	0	1	90	3	0	2	1	1	1	3	1	1	1	0	1	15
male	SOC	Baby	8	1	0	0	0	0	0	0	1	0	0	0	1	26	2	0	2	37.245	2	0	SINGLE	0	1	2	90	3	0	1	1	1	0	2	1	1	0	.	0	15
female	SOC	Baby	8	1	0	0	1	1	0	0	0	0	0	0	0	30	2	0	2	0	1	1	MARRIED	0	1	2	50	2	0	1	1	1	1	2	1	1	0	.	0	15
female	SOC	Baby	8	1	1	1	0	0	0	0	0	0	0	0	0	52	4	0	1	83.801	2	0	SINGLE	0	1	2	50	2	0	1	1	1	0	2	1	1	1	0	1	15
male	SOC	Baby	8	1	0	0	0	0	0	0	1	0	0	0	1	33	2	0	1	13.967	1	0	NOT MARRIED	0	1	2	90	3	0	1	0	1	0	2	1	0	0	.	0	15
female	SOC	Baby	8	1	1	1	0	0	0	0	0	0	0	0	0	20	1	0	2	0	1	1	NOT MARRIED	0	0	2	70	3	0	1	1	1	0	3	1	1	1	0	1	15
female	SOC	Baby	8	1	0	0	0	0	0	0	1	0	0	0	1	23	1	0	2	46.556	2	0	NOT MARRIED	1	1	1	90	3	0	1	1	1	0	3	1	0	0	.	0	15
female	SOC	Baby	8	1	0	0	0	0	0	0	0	0	0	1	1	22	1	0	2	0	1	1	NOT MARRIED	1	0	2	90	3	0	1	0	1	1	3	1	1	1	0	1	15
female	SOC	Baby	8	0	0	0	0	0	0	0	1	0	0	0	1	32	2	0	2	27.934	2	0	MARRIED	1	0	2	70	3	0	1	0	1	1	3	0	0	0	.	0	15
female	SOC	Baby	8	1	0	0	0	0	0	0	0	0	0	1	1	34	2	0	2	18.622	2	0	SINGLE	1	1	2	50	2	0	1	0	1	1	3	1	1	1	.	0	15
male	SOC	Baby	8	1	0	0	0	0	0	0	1	0	0	0	1	30	2	0	2	74.49	2	0	MARRIED	0	0	2	90	3	0	1	0	1	1	3	1	0	0	.	0	15
male	SOC	Baby	8	1	1	1	0	0	0	0	0	0	0	0	0	29	2	0	2	46.556	2	0	NOT MARRIED	0	1	1	90	3	0	1	0	1	0	2	1	1	1	0	1	15
female	SOC	Baby	8	1	0	0	0	0	0	0	1	0	0	0	1	37	2	0	2	69.834	2	0	MARRIED	1	0	2	90	3	0	1	1	1	0	2	1	1	0	.	0	15
female	SOC	Baby	8	1	0	0	0	0	0	0	0	0	0	1	1	36	2	0	2	18.622	2	0	SINGLE	1	0	1	100	3	0	1	1	1	0	3	1	1	1	1	1	15
female	SOC	Baby	8	1	1	1	0	0	0	0	0	0	0	0	0	44	3	0	2	55.867	2	0	MARRIED	2	0	2	120	3	0	1	1	1	1	3	1	1	1	0	1	15
female	SOC	Baby	8	1	1	1	0	0	0	0	0	0	0	0	0	18	1	0	2	0	1	1	SINGLE	0	1	2	50	2	0	1	1	1	0	3	1	1	1	0	1	15
female	SOC	Baby	8	1	0	0	0	0	0	0	0	0	0	1	1	31	2	0	2	18.622	2	0	MARRIED	1	0	2	90	3	0	1	1	1	1	3	1	1	1	.	0	15
female	SOC	Baby	8	1	0	0	0	0	0	0	1	0	0	0	1	26	2	0	2	91.25	2	0	NOT MARRIED	1	0	2	90	3	0	1	1	1	0	3	1	1	0	.	0	15
male	SOC	Baby	8	1	0	0	0	0	0	0	1	0	0	0	1	48	3	0	2	.	.	0	MARRIED	2	1	2	120	3	0	1	0	1	1	2	1	1	0	.	0	15
male	SOC	Baby	8	1	1	1	0	0	0	0	0	0	0	0	0	41	3	0	1	0	1	1	MARRIED	1	1	1	30	1	0	1	1	1	0	3	1	1	1	1	1	15
female	SOC	Baby	8	1	1	1	0	0	0	0	0	0	0	0	0	42	3	0	1	37.245	2	0	NOT MARRIED	2	0	2	90	3	0	1	1	1	0	2	1	1	1	0	1	15
male	SOC	Baby	8	1	1	1	0	0	0	0	0	0	0	0	0	31	2	0	2	102.423	2	0	NOT MARRIED	1	0	2	90	3	0	1	1	1	0	2	1	1	1	0	1	15
male	SOC	Baby	8	1	1	1	0	0	0	0	0	0	0	0	0	32	2	0	1	46.556	2	0	MARRIED	1	0	2	110	3	0	1	1	1	1	2	1	1	0	.	0	15
male	SOC	Baby	8	1	0	0	1	1	0	0	0	0	0	0	0	34	2	0	1	37.245	2	0	NOT MARRIED	1	0	2	90	3	0	1	0	1	0	2	1	1	0	.	0	15
male	SOC	Baby	8	1	1	1	0	0	0	0	0	0	0	0	0	26	2	0	2	121.046	2	0	MARRIED	1	1	2	50	2	0	1	1	1	1	3	1	1	1	0	1	15
male	SOC	Baby	8	1	1	1	0	0	0	0	0	0	0	0	0	55	4	0	2	372.448	2	0	NOT MARRIED	2	1	2	90	3	0	1	1	1	0	2	1	1	1	0	1	15
male	SOC	Baby	8	1	1	1	0	0	0	0	0	0	0	0	0	39	2	0	1	37.245	2	0	SINGLE	0	1	2	90	3	0	1	1	1	0	3	1	1	1	0	1	15
female	SOC	Baby	8	1	1	1	0	0	0	0	0	0	0	0	0	30	2	0	2	74.49	2	0	NOT MARRIED	0	0	2	90	3	0	1	1	1	0	2	1	1	1	0	1	15
female	SOC	Baby	8	1	0	0	0	0	0	0	0	0	0	1	1	33	2	0	2	74.49	2	0	SINGLE	1	0	2	90	3	0	1	1	1	1	3	1	1	1	.	0	15
male	SOC	Mother	9	1	1	1	0	0	0	0	0	0	0	0	0	30	2	1	2	27.934	2	1	SINGLE	1	0	2	15	1	0	2	0	0	1	3	1	1	1	.	0	9
male	SOC	Mother	9	1	1	1	0	0	0	0	0	0	0	0	0	44	3	1	2	0	1	1	MARRIED	2	0	2	60	2	0	1	0	0	1	3	1	1	1	0	1	9
female	SOC	Mother	9	1	1	1	0	0	0	0	0	0	0	0	0	45	3	0	2	0	1	1	MARRIED	2	0	2	60	2	0	1	0	0	1	3	1	1	1	0	1	9
male	SOC	Mother	9	1	1	1	0	0	0	0	0	0	0	0	0	28	2	1	1	13.967	1	1	SINGLE	1	0	1	20	1	0	1	0	1	0	3	1	1	1	.	0	9
female	SOC	Mother	9	1	1	1	0	0	0	0	0	0	0	0	0	46	3	0	1	93.112	2	1	WIDOWED/DIVORCED	2	0	2	90	3	0	1	0	1	0	3	0	1	1	0	1	9
male	SOC	Mother	9	1	1	1	0	0	0	0	0	0	0	0	0	27	2	0	2	25.14	2	0	SINGLE	1	1	1	20	1	0	2	1	1	0	2	0	1	1	0	1	9
female	SOC	Mother	9	1	0	0	0	0	0	0	1	0	0	0	1	25	2	1	1	0	1	1	MARRIED	1	1	1	5	1	1	1	1	1	0	3	1	0	0	.	0	9
male	SOC	Mother	9	1	1	1	0	0	0	0	0	0	0	0	0	31	2	0	2	37.245	2	0	WIDOWED/DIVORCED	1	0	2	20	1	0	2	0	0	0	2	1	1	1	0	1	9
male	SOC	Mother	9	1	0	0	0	0	0	0	1	0	0	0	1	31	2	0	1	9.311	1	0	NOT MARRIED	0	0	1	60	2	0	1	1	1	0	3	1	0	0	.	0	9
male	SOC	Mother	9	1	0	0	0	0	0	0	1	0	0	0	1	39	2	0	1	23.278	2	0	SINGLE	0	0	1	30	1	0	2	0	1	0	3	1	1	0	.	0	9
male	SOC	Mother	9	1	1	1	0	0	0	0	0	0	0	0	0	30	2	0	1	34.917	2	0	SINGLE	1	0	2	30	1	0	1	1	1	0	3	1	1	1	0	1	9
male	SOC	Mother	9	1	1	1	0	0	0	0	0	0	0	0	0	43	3	0	1	46.556	2	0	MARRIED	2	0	2	30	1	0	1	0	0	1	3	1	1	1	0	1	9
male	SOC	Mother	9	1	0	0	0	0	0	0	1	0	0	0	1	53	4	0	2	69.834	2	1	MARRIED	2	0	2	60	2	0	2	1	1	0	3	1	1	0	.	0	9
male	SOC	Mother	9	1	1	1	0	0	0	0	0	0	0	0	0	23	1	0	1	0	1	1	SINGLE	0	0	2	180	3	0	1	0	1	0	3	1	1	1	0	1	9
male	SOC	Mother	9	1	1	1	0	0	0	0	0	0	0	0	0	45	3	0	2	139.668	2	0	MARRIED	1	0	2	20	1	0	1	1	1	0	2	1	1	1	0	1	9
female	SOC	Mother	9	1	1	1	0	0	0	0	0	0	0	0	0	48	3	0	2	65.178	2	1	MARRIED	1	0	2	35	2	0	1	1	1	0	3	1	1	1	0	1	9
female	SOC	Mother	9	1	1	1	0	0	0	0	0	0	0	0	0	55	4	1	2	153.635	2	0	WIDOWED/DIVORCED	1	0	2	10	1	0	1	1	1	0	3	1	0	0	.	0	9
male	SOC	Mother	9	1	1	1	0	0	0	0	0	0	0	0	0	39	2	1	2	0	1	1	SINGLE	0	0	2	30	1	0	2	1	1	0	3	1	1	1	0	1	9
male	SOC	Mother	9	1	1	1	0	0	0	0	0	0	0	0	0	31	2	0	1	37.245	2	1	MARRIED	1	0	2	60	2	0	1	0	1	0	3	1	1	1	0	1	9
female	SOC	Mother	9	1	0	1	0	0	0	0	0	0	0	0	0	29	2	0	2	4.656	1	1	MARRIED	1	0	2	30	1	0	2	0	0	1	3	1	1	1	0	1	9
male	SOC	Mother	9	1	0	0	0	0	0	0	0	0	0	1	1	32	2	0	2	7.449	1	0	MARRIED	1	0	2	30	1	0	2	0	1	1	2	1	1	1	1	1	9
male	SOC	Mother	9	1	0	0	0	0	0	0	0	0	0	1	1	45	3	0	2	60.523	2	0	MARRIED	1	0	2	60	2	0	1	0	1	0	3	1	1	1	0	1	9
male	SOC	Mother	9	1	1	1	0	0	0	0	0	0	0	0	0	32	2	1	2	34.638	2	0	MARRIED	1	0	2	30	1	0	1	1	1	0	3	1	1	1	0	1	9
female	SOC	Mother	9	1	1	1	0	0	0	0	0	0	0	0	0	20	1	0	2	0	1	1	SINGLE	0	0	2	45	2	0	1	0	1	1	3	1	1	1	0	1	9
female	SOC	Mother	9	1	1	1	0	0	0	0	0	0	0	0	0	36	2	0	1	0	1	1	MARRIED	1	0	1	90	3	0	1	1	1	1	2	1	1	1	1	1	9
female	SOC	Mother	9	1	0	0	0	0	0	0	1	0	0	0	1	27	2	0	1	11.639	1	0	NOT MARRIED	1	1	1	60	2	0	1	0	1	0	3	1	0	0	.	0	9
female	SOC	Mother	9	1	0	0	0	0	0	0	1	0	0	0	1	40	3	0	1	20.95	2	0	SINGLE	2	0	2	45	2	0	2	0	1	0	3	1	1	0	.	0	9
female	SOC	Mother	9	1	1	1	0	0	0	0	0	0	0	0	0	26	2	0	2	46.556	2	0	NOT MARRIED	0	0	1	5	1	0	1	0	1	0	3	1	1	1	1	1	9
female	SOC	Mother	9	1	1	1	0	0	0	0	0	0	0	0	0	23	1	0	1	0	1	1	MARRIED	0	0	2	30	1	0	1	1	1	0	3	1	1	1	0	1	9
male	SOC	Mother	9	1	0	0	0	0	0	0	0	0	0	1	1	26	2	1	1	0	1	1	SINGLE	1	0	1	5	1	0	1	0	1	0	2	1	1	1	0	1	9
female	SOC	Mother	9	1	1	1	0	0	0	0	0	0	0	0	0	33	2	0	2	0	1	1	MARRIED	1	0	2	60	2	0	1	1	1	0	3	1	1	1	0	1	9
female	SOC	Mother	9	1	0	0	0	0	0	0	1	0	0	0	1	21	1	0	2	0	1	1	SINGLE	1	0	2	60	2	0	2	0	1	0	3	1	1	0	.	0	9
male	SOC	Mother	9	1	0	0	0	0	1	1	0	0	0	0	0	39	2	0	1	111.734	2	0	MARRIED	1	0	2	30	1	0	1	1	1	0	2	1	1	0	.	0	9
male	SOC	Mother	9	1	1	1	0	0	0	0	0	0	0	0	0	29	2	0	1	46.556	2	0	MARRIED	1	0	2	30	1	0	1	0	1	1	3	1	1	1	0	1	9
female	SOC	Mother	9	1	1	1	0	0	0	0	0	0	0	0	0	54	4	0	1	46.556	2	0	MARRIED	2	0	2	40	2	0	1	1	1	0	2	1	1	1	.	0	9
male	SOC	Mother	9	1	1	1	0	0	0	0	0	0	0	0	0	44	3	1	1	13.967	1	0	SINGLE	0	0	2	30	1	0	2	1	1	0	3	1	1	1	.	0	9
female	SOC	Mother	9	1	0	0	0	0	0	0	0	0	0	1	1	25	2	0	2	0	1	1	MARRIED	0	0	1	45	2	0	2	1	1	0	3	1	1	1	0	1	9
female	SOC	Mother	9	1	1	1	0	0	0	0	0	0	0	0	0	35	2	0	1	9.311	1	1	NOT MARRIED	2	0	2	60	2	0	2	0	1	0	3	1	1	1	0	1	9
male	SOC	Mother	9	1	1	1	0	0	0	0	0	0	0	0	0	36	2	1	2	0	1	1	SINGLE	1	0	2	90	3	0	1	1	1	0	3	1	1	1	0	1	9
female	SOC	Mother	9	1	1	1	0	0	0	0	0	0	0	0	0	46	3	0	1	5.587	1	1	WIDOWED/DIVORCED	0	0	2	50	2	0	1	1	1	0	3	1	1	1	.	0	9
male	SOC	Mother	9	1	1	1	0	0	0	0	0	0	0	0	0	31	2	0	1	34.917	2	0	NOT MARRIED	1	0	2	30	1	0	2	1	1	0	2	1	1	1	0	1	9
male	SOC	Mother	9	1	1	1	0	0	0	0	0	0	0	0	0	31	2	1	2	0	1	1	NOT MARRIED	2	0	2	30	1	0	1	0	1	0	2	1	1	1	0	1	9
female	SOC	Mother	9	1	1	1	0	0	0	0	0	0	0	0	0	28	2	1	1	0	1	1	NOT MARRIED	1	0	1	30	1	0	1	0	1	1	3	1	1	1	0	1	9
female	SOC	Mother	9	1	1	1	0	0	0	0	0	0	0	0	0	60	4	0	1	0	1	1	WIDOWED/DIVORCED	1	0	2	30	1	0	1	0	1	0	3	1	1	1	0	1	9
male	SOC	Mother	9	1	1	1	0	0	0	0	0	0	0	0	0	25	2	1	2	37.245	2	0	NOT MARRIED	1	0	2	15	1	0	2	0	1	0	3	1	1	1	0	1	9
male	SOC	Mother	9	1	0	0	1	0	0	0	0	1	0	0	0	67	4	0	1	0	1	1	MARRIED	2	0	2	90	3	0	2	1	1	0	3	1	1	1	.	0	9
male	SOC	Mother	9	1	1	1	0	0	0	0	0	0	0	0	0	21	1	0	1	0	1	1	SINGLE	0	0	2	75	3	0	1	1	1	0	3	1	1	1	0	1	9
male	SOC	Mother	9	1	1	1	0	0	0	0	0	0	0	0	0	67	4	0	1	27.934	2	0	WIDOWED/DIVORCED	1	0	2	60	2	0	2	1	1	0	3	1	1	1	0	1	9
female	SOC	Mother	9	1	1	1	0	0	0	0	0	0	0	0	0	29	2	1	2	30.261	2	0	NOT MARRIED	1	0	2	30	1	0	2	1	1	0	3	1	1	1	.	0	9
female	SOC	Mother	9	1	0	0	0	0	0	0	1	0	0	0	1	36	2	0	2	32.589	2	0	MARRIED	2	0	2	70	3	0	1	0	1	0	3	1	1	0	.	0	9
female	SOC	Mother	9	0	0	0	0	0	0	0	1	0	0	0	1	23	1	1	2	0	1	1	NOT MARRIED	1	0	2	60	2	0	1	0	1	0	2	0	0	0	.	0	9
female	SOC	Mother	9	1	1	1	0	0	0	0	0	0	0	0	0	20	1	1	1	0	1	1	NOT MARRIED	1	0	2	60	2	0	1	0	1	0	3	1	1	1	0	1	9
male	SOC	Mother	9	1	0	0	0	0	0	0	0	0	0	1	1	28	2	0	1	34.358	2	0	MARRIED	1	0	1	60	2	0	2	1	1	0	2	0	1	1	.	0	9
male	SOC	Mother	9	1	1	1	0	0	0	0	0	0	0	0	0	24	1	0	1	55.867	2	0	MARRIED	1	0	2	55	2	0	1	1	1	0	3	1	1	1	0	1	9
female	SOC	Mother	9	1	0	0	0	0	0	0	1	0	0	0	1	20	1	1	2	0	1	1	NOT MARRIED	1	0	1	60	2	0	1	0	1	0	3	1	0	0	.	0	9
male	SOC	Mother	9	1	0	0	0	0	0	0	0	0	0	1	1	24	1	0	1	16.76	2	0	NOT MARRIED	1	0	2	60	2	0	1	1	1	0	3	0	1	1	0	1	9
female	SOC	Mother	9	1	1	1	0	0	0	0	0	0	0	0	0	24	1	1	1	11.173	1	1	NOT MARRIED	0	0	1	45	2	0	1	1	1	1	3	1	1	1	0	1	9
female	SOC	Mother	9	0	0	0	0	0	0	0	1	0	0	0	1	62	4	0	1	0	1	1	NOT MARRIED	1	0	2	20	1	0	1	1	1	0	3	0	0	0	.	0	9
male	SOC	Mother	9	1	1	1	0	0	0	0	0	0	0	0	0	27	2	1	2	28.399	2	0	NOT MARRIED	1	0	2	30	1	0	1	0	1	1	2	1	1	1	.	0	9
female	SOC	Mother	9	1	0	0	0	0	0	0	1	0	0	0	1	28	2	1	1	69.834	2	0	MARRIED	1	0	2	120	3	0	1	0	1	1	3	1	1	0	.	0	9
male	SOC	Mother	9	1	1	1	0	0	0	0	0	0	0	0	0	36	2	0	2	0	1	1	SINGLE	0	0	2	10	1	0	2	1	1	0	2	1	1	1	.	0	9
male	SOC	Mother	9	1	0	0	0	0	0	0	1	0	0	0	1	28	2	0	2	45.159	2	0	NOT MARRIED	1	1	2	45	2	0	1	0	1	0	3	1	0	0	.	0	9
male	SOC	Mother	9	0	0	0	0	0	0	0	1	0	0	0	1	19	1	1	2	0	1	1	SINGLE	0	0	2	90	3	0	2	1	1	1	3	0	0	0	.	0	9
female	SOC	Mother	9	1	0	0	0	0	0	0	1	0	0	0	1	38	2	0	2	37.245	2	0	MARRIED	2	0	2	45	2	0	1	0	1	1	3	1	1	1	.	0	9
female	SOC	Mother	9	1	0	0	0	0	0	0	1	0	0	0	1	21	1	0	2	0	1	1	NOT MARRIED	0	0	2	45	2	0	1	0	1	1	3	1	1	0	.	0	9
male	SOC	Mother	9	1	1	1	0	0	0	0	0	0	0	0	0	28	2	0	2	27.934	2	0	NOT MARRIED	0	0	1	15	1	0	2	0	1	0	3	1	1	1	0	1	9
female	SOC	Mother	9	1	1	1	0	0	0	0	0	0	0	0	0	23	1	0	1	0	1	1	NOT MARRIED	0	0	2	20	1	0	2	0	1	0	3	1	1	1	0	1	9
female	SOC	Mother	9	1	1	1	0	0	0	0	0	0	0	0	0	40	3	0	1	0	1	1	MARRIED	2	0	2	45	2	0	2	1	1	0	3	1	1	1	0	1	9
female	SOC	Mother	9	1	1	1	0	0	0	0	0	0	0	0	0	33	2	0	2	39.573	2	0	NOT MARRIED	1	0	1	20	1	0	2	0	1	0	3	1	1	1	0	1	9
female	SOC	Mother	9	1	1	1	0	0	0	0	0	0	0	0	0	36	2	0	2	135.012	2	0	NOT MARRIED	0	0	2	30	1	0	1	1	1	1	3	1	1	1	0	1	9
female	SOC	Mother	9	1	1	1	0	0	0	0	0	0	0	0	0	40	3	0	1	30.261	2	0	SINGLE	2	0	2	45	2	0	1	0	1	0	3	1	0	0	.	0	9
male	SOC	Mother	9	1	1	1	0	0	0	0	0	0	0	0	0	21	1	0	2	27.934	2	0	NOT MARRIED	0	0	2	30	1	0	1	0	1	0	3	1	1	1	0	1	9
male	SOC	Mother	9	1	0	0	0	0	0	0	0	0	0	1	1	38	2	0	2	23.278	2	0	NOT MARRIED	1	1	2	15	1	0	2	0	1	0	2	1	1	1	1	1	9
female	SOC	Mother	9	1	1	1	0	0	0	0	0	0	0	0	0	43	3	0	2	18.622	2	0	WIDOWED/DIVORCED	1	0	2	120	3	0	1	1	1	0	3	1	1	1	0	1	9
female	SOC	Mother	9	1	1	1	0	0	0	0	0	0	0	0	0	49	3	0	1	6.518	1	0	MARRIED	2	0	2	60	2	0	1	0	1	0	2	1	0	0	.	0	9
female	SOC	Mother	9	1	1	1	0	0	0	0	0	0	0	0	0	25	2	1	2	0	1	1	NOT MARRIED	1	0	2	90	3	0	1	0	1	1	3	1	1	1	0	1	9
male	SOC	Mother	9	1	1	1	0	0	0	0	0	0	0	0	0	30	2	1	2	186.224	2	0	MARRIED	1	0	2	60	2	0	1	0	0	1	3	1	1	1	0	1	9
female	SOC	Mother	9	1	0	0	0	0	0	0	1	0	0	0	1	24	1	1	2	0	1	1	MARRIED	1	0	2	45	2	0	1	0	1	0	3	1	0	0	.	0	9
female	SOC	Mother	9	1	1	1	0	0	0	0	0	0	0	0	0	27	2	1	2	55.867	2	0	NOT MARRIED	1	0	2	40	2	0	2	0	1	1	3	1	1	1	0	1	9
male	SOC	Mother	9	1	1	1	0	0	0	0	0	0	0	0	0	49	3	0	1	39.573	2	0	NOT MARRIED	1	0	2	10	1	0	2	0	1	0	3	1	1	1	.	0	9
male	SOC	Mother	9	1	0	0	0	0	0	0	1	0	0	0	1	37	2	0	1	34.917	2	0	MARRIED	1	0	2	60	2	0	1	0	1	0	3	1	1	0	.	0	9
male	SOC	Mother	9	1	1	1	0	0	0	0	0	0	0	0	0	44	3	0	2	46.556	2	0	NOT MARRIED	1	0	2	15	1	1	1	0	1	0	3	1	1	1	0	1	9
female	SOC	Mother	9	1	1	1	0	0	0	0	0	0	0	0	0	20	1	0	2	0	1	1	NOT MARRIED	1	0	2	60	2	0	2	0	1	0	3	1	0	0	.	0	9
male	SOC	Mother	9	1	0	0	0	0	0	0	0	0	0	1	1	44	3	0	1	27.934	2	0	MARRIED	2	0	2	60	2	0	1	1	1	0	3	1	1	1	.	0	9
female	SOC	Mother	9	1	0	0	0	0	0	0	1	0	0	0	1	23	1	0	1	27.934	2	0	MARRIED	1	0	2	40	2	0	1	0	1	0	3	1	0	0	.	0	9
male	SOC	Mother	9	1	1	1	0	0	0	0	0	0	0	0	0	34	2	0	2	67.506	2	0	NOT MARRIED	1	0	2	15	1	0	2	0	1	0	3	1	1	1	0	1	9
male	SOC	Mother	9	1	1	1	0	0	0	0	0	0	0	0	0	24	1	0	1	18.622	2	0	MARRIED	1	0	2	45	2	0	1	1	1	0	3	1	1	1	0	1	9
male	SOC	Mother	9	1	0	0	0	0	0	0	0	0	0	1	1	32	2	1	1	41.9	2	0	MARRIED	0	0	2	20	1	0	1	0	1	0	2	1	1	1	.	0	9
female	SOC	Mother	9	1	1	1	0	0	0	0	0	0	0	0	0	42	3	0	1	27.934	2	0	MARRIED	2	1	1	120	3	0	1	1	1	0	3	1	1	1	0	1	9
male	SOC	Mother	9	1	0	0	0	0	0	0	0	0	0	1	1	46	3	0	1	0	1	1	MARRIED	2	0	2	20	1	0	1	0	1	0	3	1	1	1	0	1	9
female	SOC	Mother	9	1	1	1	0	0	0	0	0	0	0	0	0	29	2	0	2	60.523	2	0	NOT MARRIED	0	0	2	20	1	0	1	0	1	0	3	1	1	1	.	0	9
male	SOC	Mother	9	1	1	1	0	0	0	0	0	0	0	0	0	31	2	0	1	34.917	2	0	NOT MARRIED	1	0	1	15	1	0	1	1	1	0	2	1	0	0	.	0	9
male	SOC	Mother	9	1	1	1	0	0	0	0	0	0	0	0	0	31	2	0	1	0	1	1	MARRIED	2	0	2	120	3	0	1	1	1	1	3	1	1	1	0	1	9
female	SOC	Mother	9	1	1	1	0	0	0	0	0	0	0	0	0	24	1	0	2	0	1	1	NOT MARRIED	1	0	2	30	1	0	1	1	1	0	3	1	1	1	0	1	9
female	SOC	Mother	9	1	1	1	0	0	0	0	0	0	0	0	0	48	3	0	1	0	1	1	WIDOWED/DIVORCED	1	0	2	60	2	0	1	1	1	0	3	1	1	1	0	1	9
female	SOC	Mother	9	1	0	0	0	0	0	0	0	0	0	1	1	30	2	1	2	20.95	2	0	MARRIED	1	0	2	35	2	0	1	0	1	1	2	1	1	1	0	1	9
female	SOC	Mother	9	1	0	0	0	0	0	0	0	0	0	1	1	21	1	0	2	0	1	1	NOT MARRIED	0	0	2	30	1	0	2	0	1	0	3	1	1	1	0	1	9
male	SOC	Mother	9	1	0	1	0	0	0	0	0	0	0	0	0	28	2	0	1	44.228	2	0	MARRIED	1	0	2	20	1	0	1	0	1	0	3	1	1	1	.	0	9
female	SOC	Mother	9	1	0	0	0	0	1	1	0	0	0	0	0	36	2	0	2	23.278	2	0	NOT MARRIED	1	1	1	40	2	0	1	0	1	0	3	1	0	0	.	0	9
female	SOC	Mother	9	1	0	0	0	0	0	0	1	0	0	0	1	28	2	0	2	0	1	1	NOT MARRIED	1	0	2	60	2	0	2	0	1	0	2	1	1	0	.	0	9
male	SOC	Mother	9	1	1	1	0	0	0	0	0	0	0	0	0	49	3	0	1	0	1	1	MARRIED	2	0	2	30	1	0	1	1	1	0	3	1	1	1	0	1	9
male	SOC	Mother	9	1	1	1	0	0	0	0	0	0	0	0	0	59	4	1	1	0	1	1	SINGLE	1	0	2	45	2	0	1	1	1	0	1	1	1	1	0	1	9
female	SOC	Mother	9	1	1	1	0	0	0	0	0	0	0	0	0	35	2	0	1	18.622	2	0	MARRIED	1	0	2	20	1	0	1	1	1	1	3	1	1	1	0	1	9
female	SOC	Mother	9	1	1	1	0	0	0	0	0	0	0	0	0	23	1	0	1	13.967	1	0	NOT MARRIED	1	0	2	30	1	0	1	0	1	1	3	1	1	1	0	1	9
female	SOC	Mother	9	1	0	0	0	0	0	0	1	0	0	0	1	21	1	0	2	18.622	2	0	NOT MARRIED	1	0	1	30	1	0	1	0	1	0	3	1	0	0	.	0	9
female	SOC	Mother	9	1	0	0	1	0	0	0	0	1	0	0	0	33	2	1	1	0	1	1	SINGLE	1	0	2	40	2	0	1	1	1	1	3	1	1	1	.	0	9
female	SOC	Mother	9	1	1	1	0	0	0	0	0	0	0	0	0	27	2	1	2	0	1	1	NOT MARRIED	1	0	2	60	2	0	1	1	1	1	3	1	1	1	0	1	9
female	SOC	Mother	9	1	1	1	0	0	0	0	0	0	0	0	0	24	1	1	2	0	1	1	NOT MARRIED	1	0	2	40	2	0	2	0	1	0	3	1	0	0	.	0	9
female	SOC	Mother	9	1	1	1	0	0	0	0	0	0	0	0	0	28	2	0	2	9.311	1	0	MARRIED	1	0	1	45	2	0	2	0	1	0	3	1	1	1	0	1	9
female	SOC	Mother	9	1	1	1	0	0	0	0	0	0	0	0	0	19	1	0	2	0	1	1	SINGLE	0	0	2	60	2	0	2	1	1	1	3	1	1	1	0	1	9
female	SOC	Mother	9	1	1	1	0	0	0	0	0	0	0	0	0	51	4	0	1	46.556	2	0	NOT MARRIED	2	0	2	60	2	0	1	1	1	1	3	1	1	1	0	1	9
male	SOC	Mother	9	1	0	0	0	0	1	1	0	0	0	0	0	26	2	0	2	58.195	2	0	MARRIED	1	0	1	15	1	0	2	0	1	0	3	1	1	0	.	0	9
male	SOC	Mother	9	1	0	0	0	0	1	1	0	0	0	0	0	24	1	0	2	53.539	2	0	NOT MARRIED	1	0	1	15	1	0	1	0	1	0	3	1	0	0	.	0	9
male	SOC	Mother	9	1	1	1	0	0	0	0	0	0	0	0	0	26	2	0	1	27.934	2	0	MARRIED	1	0	1	30	1	0	1	0	1	0	3	1	1	1	0	1	9
female	SOC	Mother	9	1	1	1	0	0	0	0	0	0	0	0	0	24	1	0	2	0	1	1	MARRIED	1	0	1	90	3	0	1	1	1	0	3	1	1	1	0	1	9
female	SOC	Mother	9	1	1	1	0	0	0	0	0	0	0	0	0	24	1	0	2	0	1	1	MARRIED	1	0	2	30	1	0	1	0	1	0	3	1	1	1	0	1	9
female	SOC	Mother	9	1	1	1	0	0	0	0	0	0	0	0	0	27	2	1	1	0	1	1	NOT MARRIED	1	0	2	15	1	0	1	1	1	0	3	1	1	1	0	1	9
female	SOC	Mother	9	1	0	0	0	0	0	0	1	0	0	0	1	23	1	1	1	0	1	1	MARRIED	1	0	2	45	2	0	2	0	1	0	3	1	1	0	.	0	9
female	SOC	Mother	9	1	1	1	0	0	0	0	0	0	0	0	0	29	2	0	1	0	1	1	MARRIED	2	0	1	30	1	0	1	0	1	0	3	1	1	1	0	1	9
male	SOC	Mother	9	1	0	0	0	0	0	0	1	0	0	0	1	25	2	1	2	0	1	1	NOT MARRIED	0	0	2	45	2	0	1	0	1	0	3	1	0	0	.	0	9
female	SOC	Mother	9	0	0	0	1	1	0	0	0	0	0	0	0	24	1	1	2	0	1	1	NOT MARRIED	0	0	2	45	2	0	2	1	1	0	3	0	0	0	.	0	9
male	SOC	Mother	9	1	0	0	0	0	0	0	0	0	0	1	1	29	2	0	1	27.934	2	0	NOT MARRIED	0	0	1	45	2	0	1	1	1	0	3	1	1	1	.	0	9
male	SOC	Mother	9	1	1	1	0	0	0	0	0	0	0	0	0	28	2	0	1	30.261	2	0	MARRIED	1	0	2	40	2	0	1	0	1	0	3	1	0	0	.	0	9
male	SOC	Mother	9	1	0	0	1	0	0	0	0	1	0	0	0	28	2	1	2	0	1	1	NOT MARRIED	1	0	2	20	1	0	1	1	1	0	2	1	1	1	.	0	9
male	SOC	Mother	9	1	1	1	0	0	0	0	0	0	0	0	0	44	3	0	1	20.95	2	0	MARRIED	1	0	1	45	2	0	2	0	1	0	2	1	1	1	0	1	9
male	SOC	Mother	9	1	0	0	0	0	0	0	0	0	0	1	1	30	2	1	1	139.668	2	0	NOT MARRIED	1	0	2	60	2	0	1	1	1	0	3	1	1	1	.	0	9
male	SOC	Mother	9	1	1	1	0	0	0	0	0	0	0	0	0	56	4	0	2	349.17	2	0	SINGLE	2	0	2	45	2	0	1	1	1	0	3	1	1	1	0	1	9
male	SOC	Mother	9	1	0	0	0	0	0	0	0	0	0	1	1	62	4	1	1	0	1	1	MARRIED	2	0	2	45	2	0	1	1	1	1	3	1	1	1	0	1	9
male	SOC	Mother	9	1	0	0	0	0	0	0	0	0	0	1	1	30	2	1	1	69.834	2	0	NOT MARRIED	1	0	2	50	2	0	1	1	1	0	3	1	1	1	0	1	9
female	SOC	Mother	9	1	0	0	0	0	0	0	0	0	0	1	1	53	4	0	1	27.934	2	0	NOT MARRIED	1	0	2	30	1	0	1	1	1	0	3	1	1	1	0	1	9
female	SOC	Mother	9	1	1	1	0	0	0	0	0	0	0	0	0	23	1	0	1	0	1	1	SINGLE	1	0	2	50	2	0	2	0	1	1	3	1	1	1	0	1	9
male	SOC	Mother	9	1	0	0	0	0	0	0	1	0	0	0	1	31	2	0	1	44.228	2	0	MARRIED	1	0	2	20	1	0	1	0	1	1	2	1	0	0	.	0	9
male	SOC	Mother	9	1	0	0	0	0	1	1	0	0	0	0	0	27	2	0	2	27.934	2	0	NOT MARRIED	0	0	1	30	1	0	2	0	1	0	3	1	0	0	.	0	9
female	SOC	Mother	9	1	0	0	0	0	0	0	0	0	0	1	1	22	1	0	2	32.589	2	0	SINGLE	0	0	2	30	1	0	2	1	1	0	3	1	1	1	0	1	9
male	SOC	Mother	9	1	0	0	0	0	0	0	1	0	0	0	1	34	2	0	2	58.195	2	0	SINGLE	2	0	1	30	1	0	2	1	1	0	2	1	1	0	.	0	9
male	SOC	Mother	9	1	0	0	0	0	0	0	0	0	0	1	1	38	2	0	1	27.934	2	0	SINGLE	1	0	1	50	2	0	2	1	1	0	2	1	1	1	1	1	9
male	SOC	Mother	9	1	0	0	0	0	0	0	0	0	0	1	1	23	1	0	1	34.917	2	0	NOT MARRIED	0	0	1	20	1	0	2	1	1	0	3	1	1	1	.	0	9
male	SOC	Mother	9	1	1	1	0	0	0	0	0	0	0	0	0	29	2	1	2	0	1	1	NOT MARRIED	0	0	2	30	1	0	1	0	1	0	3	1	1	1	0	1	9
male	SOC	Mother	9	1	0	0	0	0	0	0	1	0	0	0	1	42	3	0	2	46.556	2	0	MARRIED	1	0	2	30	1	0	1	1	1	1	3	1	1	0	.	0	9
female	SOC	Mother	9	1	0	0	0	0	0	0	0	0	0	1	1	68	4	0	1	0	1	1	WIDOWED/DIVORCED	2	0	2	45	2	0	1	1	1	0	3	1	1	1	0	1	9
male	SOC	Mother	9	1	0	0	0	0	0	0	0	0	0	1	1	47	3	1	2	56.333	2	0	MARRIED	2	0	2	20	1	0	1	1	1	1	3	1	1	1	0	1	9
female	SOC	Mother	9	1	0	0	0	0	0	0	0	0	0	1	1	23	1	1	2	0	1	1	NOT MARRIED	1	0	2	40	2	0	1	0	1	0	3	1	1	1	.	0	9
male	SOC	Mother	9	1	0	0	0	0	0	0	0	0	0	1	1	41	3	0	1	46.556	2	0	MARRIED	1	0	2	30	1	0	1	0	1	0	2	1	1	1	0	1	9
female	SOC	Mother	9	1	0	0	0	0	0	0	0	0	0	1	1	27	2	0	1	23.278	2	0	MARRIED	1	0	2	30	1	0	1	1	1	1	3	1	1	1	0	1	9
male	SOC	Mother	9	1	0	0	0	0	0	0	0	0	0	1	1	47	3	0	1	58.195	2	0	MARRIED	2	0	2	30	1	0	1	1	1	0	3	1	1	1	0	1	9
male	SOC	Mother	9	1	1	1	0	0	0	0	0	0	0	0	0	30	2	1	1	27.934	2	0	NOT MARRIED	1	0	2	60	2	0	1	0	1	0	2	1	1	0	.	0	9
female	SOC	Mother	9	1	1	1	0	0	0	0	0	0	0	0	0	27	2	0	1	0	1	1	NOT MARRIED	1	0	2	60	2	0	1	0	0	1	3	1	1	1	1	1	9
male	SOC	Mother	9	0	0	0	0	0	0	0	1	0	0	0	1	26	2	0	2	30.261	2	0	NOT MARRIED	0	0	1	60	2	0	1	0	1	0	3	0	0	0	.	0	9
male	SOC	Mother	9	1	0	0	0	0	0	0	0	0	0	1	1	43	3	0	2	102.423	2	0	NOT MARRIED	1	0	2	25	1	0	1	1	1	0	3	1	1	1	1	1	9
female	SOC	Mother	9	1	0	0	0	0	0	0	0	0	0	1	1	23	1	1	2	0	1	1	NOT MARRIED	1	0	2	25	1	0	1	0	1	1	2	1	1	1	0	1	9
male	SOC	Mother	9	1	0	0	0	0	0	0	0	0	0	1	1	40	3	0	2	30.261	2	0	SINGLE	1	0	2	30	1	0	1	1	1	0	3	1	1	1	0	1	9
female	SOC	Mother	9	1	0	0	0	0	0	0	0	0	0	1	1	27	2	0	1	0	1	1	MARRIED	1	0	2	30	1	0	2	1	1	0	3	1	1	1	0	1	9
male	SOC	Mother	9	1	1	1	0	0	0	0	0	0	0	0	0	35	2	0	2	44.228	2	0	NOT MARRIED	1	0	2	30	1	0	1	1	1	0	2	1	1	1	0	1	9
male	SOC	Mother	9	0	0	0	0	0	0	0	1	0	0	0	1	25	2	1	2	93.112	2	0	SINGLE	0	0	2	30	1	0	1	1	1	0	3	0	0	0	.	0	9
male	SOC	Mother	9	1	0	0	0	0	0	0	0	0	0	1	1	32	2	0	1	46.556	2	0	NOT MARRIED	1	0	2	50	2	0	1	0	1	0	3	1	1	1	0	1	9
female	SOC	Mother	9	1	0	0	0	0	0	0	0	0	0	1	1	20	1	0	2	0	1	1	NOT MARRIED	1	0	1	50	2	0	1	0	1	0	3	1	1	1	0	1	9
male	SOC	Mother	9	1	0	0	0	0	0	0	0	0	0	1	1	29	2	0	1	46.556	2	0	MARRIED	1	0	2	60	2	0	2	1	1	0	3	1	1	1	0	1	9
male	SOC	Mother	9	1	0	0	0	0	0	0	0	0	0	1	1	50	4	0	1	27.934	2	0	SINGLE	2	0	2	60	2	0	1	1	1	0	3	1	1	1	0	1	9
male	SOC	Mother	9	1	0	0	0	0	0	0	0	0	0	1	1	29	2	0	1	58.195	2	0	MARRIED	1	0	2	20	1	0	2	1	1	0	3	1	1	1	0	1	9
female	SOC	Mother	9	1	0	0	0	0	0	0	0	0	0	1	1	22	1	0	2	0	1	1	NOT MARRIED	0	0	2	30	1	0	1	0	1	0	3	1	1	1	0	1	9
female	SOC	Mother	9	1	0	0	0	0	0	0	0	0	0	1	1	34	2	0	1	20.95	2	0	NOT MARRIED	2	0	1	30	1	0	1	1	1	0	3	1	1	1	0	1	9
female	SOC	Mother	9	1	0	0	0	0	0	0	0	0	0	1	1	46	3	1	2	34.917	2	0	WIDOWED/DIVORCED	2	0	2	30	1	0	1	0	0	0	3	1	1	1	0	1	9
male	SOC	Mother	9	1	0	0	0	0	0	0	0	0	0	1	1	35	2	0	2	46.556	2	0	NOT MARRIED	1	0	2	30	1	0	1	1	1	1	2	1	1	1	0	1	9
male	SOC	Mother	9	1	1	1	0	0	0	0	0	0	0	0	0	43	3	0	1	41.9	2	0	MARRIED	2	0	2	20	1	0	2	0	1	1	3	1	1	1	0	1	9
female	SOC	Mother	9	1	1	1	0	0	0	0	0	0	0	0	0	52	4	0	1	18.622	2	0	SINGLE	1	0	2	20	1	0	2	1	1	0	3	1	1	1	0	1	9
male	SOC	Mother	9	1	1	1	0	0	0	0	0	0	0	0	0	35	2	1	2	51.212	2	0	MARRIED	2	0	2	25	1	0	1	0	1	0	3	1	0	0	.	0	9
female	SOC	Mother	9	0	0	0	0	0	0	0	1	0	0	0	1	25	2	0	1	0	1	1	MARRIED	1	0	2	35	2	0	1	0	0	0	3	0	0	0	.	0	9
male	SOC	Mother	9	1	0	0	0	0	0	0	1	0	0	0	1	34	2	0	1	30.261	2	0	NOT MARRIED	2	0	1	60	2	0	2	1	1	0	3	1	1	0	.	0	9
male	SOC	Mother	9	0	0	0	0	0	0	0	1	0	0	0	1	33	2	0	1	27.934	2	0	NOT MARRIED	2	0	2	20	1	0	2	0	1	1	3	0	0	0	.	0	9
female	SOC	Mother	9	1	0	0	0	0	0	0	1	0	0	0	1	28	2	1	2	0	1	1	NOT MARRIED	1	0	2	45	2	0	1	0	1	1	3	1	0	0	.	0	9
female	SOC	Mother	9	1	0	0	1	0	0	0	0	1	0	0	0	33	2	0	1	37.245	2	0	MARRIED	1	0	2	50	2	0	1	0	1	1	3	1	1	1	.	0	9
male	SOC	Mother	9	1	0	0	0	0	0	0	0	0	0	1	1	41	3	0	1	139.668	2	0	MARRIED	2	0	2	60	2	0	1	1	1	1	2	1	1	1	0	1	9
female	SOC	Mother	9	1	1	1	0	0	0	0	0	0	0	0	0	24	1	0	2	46.556	2	0	NOT MARRIED	1	0	1	30	1	0	1	0	1	0	3	1	1	1	0	1	9
male	SOC	Mother	9	1	1	1	0	0	0	0	0	0	0	0	0	34	2	0	2	32.589	2	0	NOT MARRIED	1	0	2	15	1	0	1	0	1	0	3	1	1	1	0	1	9
female	SOC	Baby	9	1	1	1	0	0	0	0	0	0	0	0	0	30	2	0	2	4.656	1	0	MARRIED	1	1	2	25	1	0	1	1	1	0	3	1	1	1	0	1	18
male	SOC	Baby	9	1	0	0	0	0	0	0	0	0	0	1	1	41	3	0	1	11.639	1	0	SINGLE	0	0	2	220	3	0	1	1	1	1	2	1	1	1	1	1	18
female	SOC	Baby	9	1	0	0	0	0	0	0	1	0	0	0	1	20	1	0	1	27.934	2	0	NOT MARRIED	1	0	2	60	2	0	1	0	1	0	3	1	0	0	.	0	18
female	SOC	Baby	9	0	0	0	0	0	0	0	1	0	0	0	1	39	2	0	1	4.656	1	1	NOT MARRIED	2	0	2	15	1	0	1	1	1	1	3	0	0	0	.	0	18
male	SOC	Baby	9	1	1	1	0	0	0	0	0	0	0	0	0	39	2	0	1	1.862	1	1	MARRIED	2	0	2	300	3	0	1	1	1	0	3	1	1	1	0	1	18
female	SOC	Baby	9	1	0	0	0	0	0	0	1	0	0	0	1	32	2	0	1	27.934	2	0	NOT MARRIED	1	0	1	120	3	0	1	1	1	1	1	1	0	0	.	0	18
male	SOC	Baby	9	1	1	1	0	0	0	0	0	0	0	0	0	45	3	0	1	27.934	2	0	NOT MARRIED	2	0	2	45	2	0	1	1	1	0	3	1	1	0	.	0	18
female	SOC	Baby	9	1	1	1	0	0	0	0	0	0	0	0	0	22	1	0	2	0.931	1	1	NOT MARRIED	1	0	2	150	3	0	1	1	1	1	3	1	0	0	.	0	18
male	SOC	Baby	9	1	0	0	0	0	1	1	0	0	0	0	0	62	4	0	1	23.278	2	0	MARRIED	2	0	2	90	3	0	2	1	1	0	2	1	0	0	.	0	18
female	SOC	Baby	9	1	1	1	0	0	0	0	0	0	0	0	0	51	4	0	1	11.639	1	0	MARRIED	0	0	2	120	3	0	1	1	1	1	3	1	0	0	.	0	18
female	SOC	Baby	9	1	1	1	0	0	0	0	0	0	0	0	0	22	1	0	2	37.245	2	0	NOT MARRIED	1	0	2	15	1	0	1	1	1	0	3	1	0	0	.	0	18
male	SOC	Baby	9	1	1	1	0	0	0	0	0	0	0	0	0	41	3	0	1	65.178	2	0	NOT MARRIED	2	0	2	45	2	0	1	1	1	0	3	1	0	0	.	0	18
female	SOC	Baby	9	1	1	1	0	0	0	0	0	0	0	0	0	54	4	0	2	9.311	1	0	MARRIED	2	0	2	45	2	0	1	1	1	0	3	1	0	0	.	0	18
female	SOC	Baby	9	1	1	1	0	0	0	0	0	0	0	0	0	28	2	0	2	4.656	1	1	MARRIED	1	0	2	15	1	0	1	0	0	0	3	1	1	1	0	1	18
male	SOC	Baby	9	1	0	0	0	0	0	0	1	0	0	0	1	21	1	0	2	46.556	2	0	NOT MARRIED	0	0	2	10	1	0	2	1	1	0	3	1	1	0	.	0	18
female	SOC	Baby	9	1	0	0	0	0	0	0	1	0	0	0	1	30	2	0	2	27.934	2	1	MARRIED	1	0	1	30	1	0	1	1	1	0	3	1	0	0	.	0	18
male	SOC	Baby	9	1	0	0	0	0	0	0	0	0	0	1	1	26	2	0	2	111.734	2	1	NOT MARRIED	0	0	2	15	1	0	1	1	1	0	3	1	1	1	0	1	18
female	SOC	Baby	9	1	1	1	0	0	0	0	0	0	0	0	0	33	2	1	1	93.112	2	1	MARRIED	1	0	1	60	2	0	1	1	1	0	3	1	1	1	.	0	18
male	SOC	Baby	9	1	1	1	0	0	0	0	0	0	0	0	0	40	3	1	1	232.78	2	0	MARRIED	1	0	2	75	3	0	1	1	1	1	3	1	1	1	0	1	18
female	SOC	Baby	9	1	1	1	0	0	0	0	0	0	0	0	0	29	2	0	1	18.622	2	0	MARRIED	0	0	2	90	3	0	1	1	1	1	3	1	1	1	1	1	18
male	SOC	Baby	9	1	1	1	0	0	0	0	0	0	0	0	0	32	2	0	2	11.639	1	0	NOT MARRIED	1	0	2	60	2	0	1	1	1	0	2	0	1	1	.	0	18
male	SOC	Baby	9	1	0	0	0	0	0	0	0	0	0	1	1	26	2	1	2	104.751	2	0	MARRIED	1	0	2	30	1	0	1	1	1	1	3	1	1	1	.	0	18
female	SOC	Baby	9	1	1	1	0	0	0	0	0	0	0	0	0	45	3	0	1	26.071	2	0	WIDOWED/DIVORCED	1	1	2	15	1	0	1	1	1	0	3	1	1	1	0	1	18
male	SOC	Baby	9	1	0	0	0	0	1	1	0	0	0	0	0	23	1	0	2	186.224	2	1	NOT MARRIED	1	0	2	20	1	0	1	1	1	0	2	1	1	0	.	0	18
female	SOC	Baby	9	1	1	1	0	0	0	0	0	0	0	0	0	31	2	0	2	23.278	2	1	MARRIED	1	0	2	30	1	0	1	1	1	1	3	1	1	1	.	0	18
female	SOC	Baby	9	1	0	0	0	0	0	0	1	0	0	0	1	18	1	0	2	11.639	1	1	NOT MARRIED	0	0	2	30	1	0	1	1	1	0	3	1	0	0	.	0	18
female	SOC	Baby	9	1	0	0	1	0	0	0	0	1	0	0	0	40	3	0	2	76.817	2	0	MARRIED	2	0	2	30	1	0	1	1	1	0	3	1	1	1	.	0	18
female	SOC	Baby	9	1	0	0	0	0	0	0	0	0	0	1	1	20	1	0	2	4.656	1	1	NOT MARRIED	1	0	2	15	1	0	1	1	1	0	3	1	1	1	0	1	18
male	SOC	Baby	9	1	0	0	0	0	0	0	1	0	0	0	1	27	2	0	2	204.846	2	0	NOT MARRIED	1	0	2	30	1	0	1	1	1	0	3	1	0	0	.	0	18
male	SOC	Baby	9	1	0	0	0	0	0	0	1	0	0	0	1	32	2	0	2	167.602	2	0	NOT MARRIED	1	0	2	30	1	0	1	1	1	1	3	1	1	0	.	0	18
female	SOC	Baby	9	0	0	0	0	0	0	0	1	0	0	0	1	23	1	0	2	9.311	1	0	NOT MARRIED	1	0	2	40	2	0	1	1	1	0	3	0	0	0	.	0	18
female	SOC	Baby	9	1	1	1	0	0	0	0	0	0	0	0	0	31	2	0	1	27.934	2	0	MARRIED	1	0	2	75	3	0	1	1	1	1	3	1	1	1	0	1	18
male	SOC	Baby	9	1	1	1	0	0	0	0	0	0	0	0	0	30	2	1	2	74.49	2	0	MARRIED	1	0	2	60	2	0	1	1	1	1	3	1	1	1	0	1	18
female	SOC	Baby	9	1	1	1	0	0	0	0	0	0	0	0	0	54	4	0	1	74.49	2	1	MARRIED	2	0	2	60	2	0	1	1	1	1	3	1	0	0	.	0	18
male	SOC	Baby	9	1	1	1	0	0	0	0	0	0	0	0	0	36	2	1	1	83.801	2	0	NOT MARRIED	2	0	2	60	2	0	1	1	1	1	2	1	1	1	0	1	18
male	SOC	Baby	9	1	0	0	0	0	0	0	0	0	0	1	1	34	2	0	2	4.656	1	1	NOT MARRIED	1	0	2	25	1	0	1	1	1	0	3	0	1	1	0	1	18
female	SOC	Baby	9	1	1	1	0	0	0	0	0	0	0	0	0	23	1	1	2	9.311	1	1	NOT MARRIED	1	0	2	20	1	0	1	1	1	1	3	1	1	1	.	0	18
female	SOC	Baby	9	1	1	1	0	0	0	0	0	0	0	0	0	37	2	0	1	27.934	2	0	WIDOWED/DIVORCED	2	0	2	120	3	0	1	1	1	1	3	1	1	1	0	1	18
male	SOC	Baby	9	1	0	0	1	0	0	0	0	1	0	0	0	69	4	0	1	0	1	1	WIDOWED/DIVORCED	1	1	2	30	1	0	1	1	1	0	3	1	1	1	.	0	18
female	SOC	Baby	9	1	1	1	0	0	0	0	0	0	0	0	0	43	3	0	1	18.622	2	0	NOT MARRIED	2	0	2	30	1	0	2	1	1	0	3	1	0	0	.	0	18
female	SOC	Baby	9	1	1	1	0	0	0	0	0	0	0	0	0	29	2	0	2	0	1	1	MARRIED	1	0	2	90	3	0	1	0	1	1	3	1	0	0	.	0	18
male	SOC	Baby	9	1	1	1	0	0	0	0	0	0	0	0	0	37	2	0	1	111.734	2	0	MARRIED	2	0	2	90	3	0	.	0	1	1	2	1	1	1	0	1	18
male	SOC	Baby	9	1	0	0	0	0	0	0	1	0	0	0	1	28	2	1	2	2.793	1	1	NOT MARRIED	2	0	2	20	1	0	1	1	1	0	2	1	0	0	.	0	18
female	SOC	Baby	9	1	1	1	0	0	0	0	0	0	0	0	0	29	2	0	2	18.622	2	1	MARRIED	1	0	2	45	2	0	1	0	1	0	2	1	1	1	0	1	18
female	SOC	Baby	9	1	1	1	0	0	0	0	0	0	0	0	0	49	3	0	1	0	1	1	SINGLE	2	0	2	30	1	0	2	1	1	0	3	1	1	1	0	1	18
female	SOC	Baby	9	1	0	0	0	0	0	0	1	0	0	0	1	24	1	0	2	18.622	2	1	MARRIED	1	0	2	180	3	0	1	0	1	1	3	1	0	0	.	0	18
male	SOC	Baby	9	1	0	0	0	0	1	0	0	0	1	0	0	35	2	1	2	46.556	2	0	NOT MARRIED	1	0	2	35	2	0	1	0	1	0	3	1	1	1	0	1	18
female	SOC	Baby	9	1	1	1	0	0	0	0	0	0	0	0	0	30	2	0	2	9.311	1	1	MARRIED	1	0	2	40	2	0	2	0	1	0	3	1	1	1	0	1	18
male	SOC	Baby	9	1	0	0	0	0	0	0	0	0	0	1	1	29	2	1	2	72.627	2	0	SINGLE	1	0	2	60	2	0	1	0	1	0	3	1	1	1	.	0	18
female	SOC	Baby	9	1	1	1	0	0	0	0	0	0	0	0	0	40	3	0	2	18.622	2	1	NOT MARRIED	2	0	2	30	1	0	1	0	0	1	3	1	1	1	0	1	18
male	SOC	Baby	9	1	0	0	0	0	0	0	0	0	0	1	1	28	2	1	2	0	1	1	SINGLE	1	0	2	15	1	0	1	0	1	0	3	1	1	1	.	0	18
male	SOC	Baby	9	0	0	0	0	0	0	0	1	0	0	0	1	29	2	1	2	139.668	2	1	NOT MARRIED	1	0	2	20	1	0	1	0	1	1	3	0	0	0	.	0	18
female	SOC	Baby	9	1	1	1	0	0	0	0	0	0	0	0	0	31	2	1	1	27.934	2	0	SINGLE	0	0	2	20	1	0	1	1	1	0	3	1	0	0	.	0	18
female	SOC	Baby	9	1	1	1	0	0	0	0	0	0	0	0	0	37	2	0	2	93.112	2	1	MARRIED	1	0	2	60	2	0	1	1	1	0	3	1	1	1	0	1	18
female	SOC	Baby	9	1	1	1	0	0	0	0	0	0	0	0	0	24	1	0	2	9.311	1	0	NOT MARRIED	1	0	1	30	1	0	1	0	0	0	3	1	1	1	0	1	18
female	SOC	Baby	9	1	1	1	0	0	0	0	0	0	0	0	0	24	1	1	1	0	1	1	SINGLE	1	0	2	240	3	0	2	1	1	1	3	1	1	1	0	1	18
male	SOC	Baby	9	0	0	0	0	0	0	0	1	0	0	0	1	22	1	0	1	14.898	2	0	NOT MARRIED	0	1	2	120	3	0	2	1	1	0	3	0	0	0	.	0	18
female	SOC	Baby	9	1	0	0	0	0	0	0	0	0	0	1	1	29	2	1	2	46.556	2	0	NOT MARRIED	1	0	2	20	1	0	1	0	1	0	3	1	1	1	.	0	18
female	SOC	Baby	9	1	0	0	0	0	0	0	1	0	0	0	1	23	1	0	2	13.967	1	1	MARRIED	0	0	1	10	1	0	1	0	1	1	3	1	0	0	.	0	18
male	SOC	Baby	9	1	1	1	0	0	0	0	0	0	0	0	0	38	2	0	1	5.214	1	0	MARRIED	0	0	2	20	1	0	1	1	1	1	3	1	1	1	0	1	18
male	SOC	Baby	9	1	0	0	0	0	0	0	1	0	0	0	1	28	2	1	2	37.245	2	0	NOT MARRIED	1	0	2	10	1	0	1	0	1	0	2	1	0	0	.	0	18
female	SOC	Baby	9	1	0	0	0	0	0	0	1	0	0	0	1	22	1	1	2	0	1	1	NOT MARRIED	1	0	1	10	1	0	2	0	1	1	3	1	0	0	.	0	18
female	SOC	Baby	9	1	1	1	0	0	0	0	0	0	0	0	0	24	1	0	2	0	1	1	NOT MARRIED	1	0	2	10	1	0	2	0	0	1	3	1	0	0	.	0	18
male	SOC	Baby	9	1	0	0	0	0	0	0	1	0	0	0	1	45	3	0	1	0	1	1	NOT MARRIED	1	0	2	10	1	0	1	1	1	1	2	1	0	0	.	0	18
female	SOC	Baby	9	1	0	1	0	0	0	0	0	0	0	0	0	26	2	0	2	0	1	1	MARRIED	1	0	1	20	1	0	1	0	1	1	3	1	1	1	.	0	18
male	SOC	Baby	9	1	1	1	0	0	0	0	0	0	0	0	0	35	2	0	2	107.079	2	0	MARRIED	0	0	2	10	1	0	1	0	1	1	3	1	1	1	0	1	18
female	SOC	Baby	9	1	1	1	0	0	0	0	0	0	0	0	0	50	4	1	1	13.967	1	0	MARRIED	2	0	2	10	1	0	2	0	0	0	3	1	0	0	.	0	18
male	SOC	Baby	9	1	0	0	0	0	0	0	1	0	0	0	1	44	3	0	2	0	1	1	NOT MARRIED	1	0	2	10	1	0	1	1	1	0	3	1	0	0	.	0	18
male	SOC	Baby	9	1	0	0	1	1	0	0	0	0	0	0	0	34	2	1	1	46.556	2	0	NOT MARRIED	2	0	2	10	1	0	1	0	0	0	3	1	0	0	.	0	18
female	SOC	Baby	9	1	0	0	0	0	0	0	0	0	0	1	1	34	2	0	2	0	1	1	MARRIED	1	0	2	10	1	0	1	0	0	0	3	1	1	1	.	0	18
male	SOC	Baby	9	1	1	1	0	0	0	0	0	0	0	0	0	44	3	0	1	93.112	2	0	SINGLE	2	1	1	70	3	0	2	1	1	0	3	1	1	1	0	1	18
female	SOC	Baby	9	1	0	0	0	0	0	0	1	0	0	0	1	24	1	0	2	0	1	1	MARRIED	1	0	2	20	1	0	1	1	1	1	3	1	0	0	.	0	18
female	SOC	Baby	9	1	0	0	0	0	0	0	1	0	0	0	1	28	2	1	1	0	1	1	SINGLE	1	0	2	30	1	0	1	1	1	0	3	1	0	0	.	0	18
male	SOC	Baby	9	0	0	0	0	0	0	0	1	0	0	0	1	60	4	0	1	51.677	2	0	NOT MARRIED	2	0	2	10	1	1	2	1	1	0	1	0	0	0	.	0	18
male	SOC	Baby	9	1	0	0	0	0	0	0	0	0	0	1	1	26	2	1	2	0	1	1	MARRIED	1	0	1	15	1	0	1	0	0	0	3	0	1	1	0	1	18
female	SOC	Baby	9	1	0	0	0	0	0	0	1	0	0	0	1	26	2	0	2	0	1	1	MARRIED	1	0	2	15	1	0	2	0	0	0	3	1	0	0	.	0	18
female	SOC	Baby	9	1	1	1	0	0	0	0	0	0	0	0	0	46	3	1	2	0	1	0	MARRIED	1	0	2	15	1	0	2	0	0	0	3	1	0	0	.	0	18
female	SOC	Baby	9	1	0	0	0	0	0	0	1	0	0	0	1	26	2	1	2	0	1	1	NOT MARRIED	1	0	1	10	1	0	2	0	1	1	3	1	0	0	.	0	18
male	SOC	Baby	9	1	1	1	0	0	0	0	0	0	0	0	0	28	2	1	1	0	1	1	SINGLE	1	0	2	30	1	1	2	0	0	0	3	1	1	1	.	0	18
female	SOC	Baby	9	1	1	1	0	0	0	0	0	0	0	0	0	37	2	0	1	0	1	1	SINGLE	1	0	2	60	2	0	1	0	0	0	3	1	1	1	0	1	18
female	SOC	Baby	9	1	0	0	0	0	0	0	0	0	0	1	1	22	1	1	1	30.261	2	0	SINGLE	1	0	1	10	1	0	1	1	1	0	3	1	1	1	1	1	18
male	SOC	Baby	9	1	0	0	1	1	0	0	0	0	0	0	0	44	3	0	2	0	1	1	SINGLE	2	0	1	60	2	0	1	1	1	1	2	1	0	0	.	0	18
female	SOC	Baby	9	1	1	1	0	0	0	0	0	0	0	0	0	40	3	0	2	0	1	1	MARRIED	2	0	2	15	1	0	1	1	1	0	3	1	0	0	.	0	18
female	SOC	Baby	9	1	0	0	0	0	0	0	1	0	0	0	1	22	1	0	1	0	1	1	NOT MARRIED	1	0	2	15	1	0	1	1	1	1	3	1	0	0	.	0	18
female	SOC	Baby	9	1	0	0	0	0	0	0	1	0	0	0	1	28	2	1	2	0	1	1	NOT MARRIED	1	0	2	15	1	0	1	1	1	0	3	1	0	0	.	0	18
female	SOC	Baby	9	1	0	0	0	0	0	0	0	0	0	1	1	28	2	0	2	0	1	1	MARRIED	1	0	1	15	1	0	1	1	1	1	3	1	1	1	0	1	18
female	CIS	Mother	10	1	1	1	0	0	0	0	0	0	0	0	0	34	2	1	1	184.362	2	0	MARRIED	1	0	2	20	1	0	1	0	1	0	3	1	1	1	0	1	11
male	CIS	Mother	10	1	0	0	1	0	0	0	0	1	0	0	0	39	2	0	2	37.245	2	0	NOT MARRIED	1	1	2	8	1	0	1	1	1	0	3	1	1	1	.	0	11
male	CIS	Mother	10	1	0	0	1	0	0	0	0	1	0	0	0	29	2	0	1	0	1	1	SINGLE	1	0	2	30	1	0	1	0	0	0	3	1	1	1	.	0	11
male	CIS	Mother	10	1	1	1	0	0	0	0	0	0	0	0	0	61	4	0	1	18.622	2	0	MARRIED	0	1	1	10	1	0	1	1	1	0	2	1	1	1	0	1	11
male	CIS	Mother	10	1	0	0	0	0	0	0	1	0	0	0	1	38	2	1	1	93.112	2	1	NOT MARRIED	0	0	2	20	1	0	1	1	1	0	3	1	1	0	.	0	11
male	CIS	Mother	10	1	1	1	0	0	0	0	0	0	0	0	0	33	2	0	2	83.801	2	1	MARRIED	1	0	1	30	1	0	1	1	1	1	2	1	1	1	0	1	11
female	CIS	Mother	10	1	0	0	0	0	0	0	1	0	0	0	1	23	1	0	2	0	1	0	MARRIED	1	0	2	35	2	0	1	0	1	0	3	1	0	0	.	0	11
female	CIS	Mother	10	1	0	0	0	0	0	0	1	0	0	0	1	30	2	0	2	4.656	1	1	SINGLE	1	0	2	30	1	0	1	1	1	0	3	1	0	0	.	0	11
female	CIS	Mother	10	1	0	0	0	0	0	0	1	0	0	0	1	19	1	0	1	0	1	1	NOT MARRIED	0	0	2	25	1	0	1	1	1	0	3	1	1	0	.	0	11
female	CIS	Mother	10	1	1	1	0	0	0	0	0	0	0	0	0	27	2	1	2	93.112	2	0	NOT MARRIED	1	0	1	30	1	0	1	1	1	1	3	1	1	1	.	0	11
female	CIS	Mother	10	0	0	0	0	0	0	0	1	0	0	0	1	26	2	0	2	18.622	2	0	NOT MARRIED	0	0	2	15	1	0	1	0	1	0	3	1	1	0	.	0	11
female	CIS	Mother	10	1	0	0	0	0	0	0	0	0	0	1	1	35	2	0	2	11.173	1	0	MARRIED	2	0	1	45	2	0	1	1	1	1	3	1	1	1	0	1	11
female	CIS	Mother	10	1	0	0	0	0	0	0	1	0	0	0	1	27	2	1	2	45.159	2	0	NOT MARRIED	1	0	2	25	1	0	1	0	0	1	3	1	0	0	.	0	11
female	CIS	Mother	10	1	0	0	0	0	1	0	0	0	1	0	0	25	2	1	2	65.178	2	0	NOT MARRIED	0	0	2	30	1	0	1	0	1	0	2	1	1	1	0	1	11
male	CIS	Mother	10	1	1	1	0	0	0	0	0	0	0	0	0	38	2	0	2	74.49	2	0	NOT MARRIED	1	1	2	10	1	0	1	1	1	0	2	1	1	1	0	1	11
male	CIS	Mother	10	1	1	1	0	0	0	0	0	0	0	0	0	39	2	1	2	74.49	2	1	MARRIED	2	0	2	10	1	0	1	1	1	0	2	1	1	1	0	1	11
male	CIS	Mother	10	1	1	1	0	0	0	0	0	0	0	0	0	24	1	0	1	0	1	1	SINGLE	1	0	2	90	3	0	1	1	1	0	3	1	1	1	0	1	11
female	CIS	Mother	10	1	1	1	0	0	0	0	0	0	0	0	0	42	3	0	2	30.261	2	0	SINGLE	1	0	2	20	1	0	1	1	1	0	3	1	1	0	.	0	11
male	CIS	Mother	10	1	0	0	0	0	0	0	1	0	0	0	1	23	1	0	2	41.9	2	0	NOT MARRIED	0	0	1	50	2	0	1	1	1	1	3	1	1	0	.	0	11
female	CIS	Mother	10	1	0	0	0	0	0	0	1	0	0	0	1	25	2	0	2	35.848	2	0	NOT MARRIED	1	1	1	10	1	0	1	1	1	0	3	1	0	0	.	0	11
male	CIS	Mother	10	1	0	0	0	0	0	0	1	0	0	0	1	28	2	1	1	139.668	2	0	NOT MARRIED	1	0	2	60	2	0	1	0	1	1	1	1	0	0	.	0	11
female	CIS	Mother	10	1	1	1	0	0	0	0	0	0	0	0	0	29	2	1	2	7.449	1	1	MARRIED	1	0	2	30	1	0	1	1	1	0	3	1	1	1	0	1	11
female	CIS	Mother	10	1	0	0	0	0	0	0	1	0	0	0	1	21	1	0	2	19.46	2	0	NOT MARRIED	0	0	1	10	1	0	1	1	1	0	2	1	0	0	.	0	11
male	CIS	Mother	10	1	0	0	0	0	0	0	1	0	0	0	1	32	2	0	2	121.046	2	0	MARRIED	1	0	2	30	1	0	1	1	1	0	2	1	0	0	.	0	11
male	CIS	Mother	10	1	1	1	0	0	0	0	0	0	0	0	0	23	1	0	2	46.556	2	1	NOT MARRIED	0	0	1	15	1	0	1	0	1	0	3	1	1	1	0	1	11
male	CIS	Mother	10	0	0	0	0	0	0	0	1	0	0	0	1	27	2	1	2	37.245	2	1	NOT MARRIED	1	0	2	15	1	0	1	0	1	0	2	1	1	0	.	0	11
female	CIS	Mother	10	1	0	0	1	0	0	0	0	1	0	0	0	35	2	0	1	18.622	2	1	SINGLE	1	0	2	20	1	0	2	1	1	0	3	1	1	1	.	0	11
female	CIS	Mother	10	1	1	1	0	0	0	0	0	0	0	0	0	25	2	0	2	0	1	1	NOT MARRIED	0	1	2	14	1	0	1	1	1	0	2	1	0	0	.	0	11
male	CIS	Mother	10	0	0	0	0	0	0	0	1	0	0	0	1	30	2	0	2	0	1	0	NOT MARRIED	1	0	2	20	1	0	1	1	1	0	3	1	0	0	.	0	11
male	CIS	Mother	10	1	0	0	0	0	0	0	1	0	0	0	1	33	2	0	2	139.668	2	0	NOT MARRIED	1	1	1	30	1	0	1	0	0	0	3	1	1	0	.	0	11
female	CIS	Mother	10	1	1	1	0	0	0	0	0	0	0	0	0	57	4	0	1	0	1	1	MARRIED	2	0	2	40	2	0	1	0	1	0	3	1	1	1	.	0	11
female	CIS	Mother	10	1	0	0	0	0	0	0	1	0	0	0	1	27	2	0	2	4.656	1	1	SINGLE	0	0	2	45	2	0	1	1	1	0	2	1	1	0	.	0	11
male	CIS	Mother	10	1	0	0	0	0	1	1	0	0	0	0	0	27	2	0	1	65.178	2	0	NOT MARRIED	1	0	2	45	2	0	1	1	1	0	2	1	1	0	.	0	11
female	CIS	Mother	10	1	1	1	0	0	0	0	0	0	0	0	0	29	2	0	2	0	1	1	NOT MARRIED	1	0	2	15	1	0	1	1	1	1	2	1	0	0	.	0	11
female	CIS	Mother	10	1	1	1	0	0	0	0	0	0	0	0	0	24	1	1	2	46.556	2	1	NOT MARRIED	0	1	1	15	1	0	1	0	1	0	3	1	0	0	.	0	11
female	CIS	Mother	10	1	1	1	0	0	0	0	0	0	0	0	0	45	3	0	2	46.556	2	0	MARRIED	1	1	2	15	1	0	1	1	1	1	3	1	1	1	0	1	11
male	CIS	Mother	10	1	1	1	0	0	0	0	0	0	0	0	0	31	2	0	1	0	1	1	MARRIED	2	0	2	20	1	0	1	1	1	1	3	1	1	1	0	1	11
female	CIS	Mother	10	1	0	0	0	0	0	0	0	0	0	1	1	30	2	0	2	28.306	2	0	NOT MARRIED	1	0	1	30	1	0	1	1	1	0	3	1	1	1	.	0	11
male	CIS	Mother	10	1	1	1	0	0	0	0	0	0	0	0	0	39	2	0	2	0	1	1	NOT MARRIED	1	0	2	20	1	0	1	1	1	0	2	1	1	1	0	1	11
female	CIS	Mother	10	1	0	0	0	0	0	0	0	0	0	1	1	35	2	0	2	74.49	2	0	MARRIED	1	0	2	35	2	0	1	1	1	1	3	1	1	1	.	0	11
male	CIS	Mother	10	1	0	0	0	0	0	0	1	0	0	0	1	27	2	0	2	111.734	2	0	NOT MARRIED	0	0	2	20	1	0	1	1	1	0	2	1	1	0	.	0	11
female	CIS	Mother	10	1	1	1	0	0	0	0	0	0	0	0	0	65	4	0	1	0	1	1	MARRIED	2	0	2	30	1	0	1	1	1	0	3	1	1	1	.	0	11
female	CIS	Mother	10	1	0	0	0	0	0	0	1	0	0	0	1	31	2	0	2	27.934	2	0	MARRIED	1	0	2	30	1	0	1	1	1	0	3	1	0	0	.	0	11
male	CIS	Mother	10	1	0	0	0	0	0	0	1	0	0	0	1	33	2	1	2	74.49	2	1	MARRIED	1	0	2	30	1	0	1	1	1	1	3	1	1	0	.	0	11
female	CIS	Mother	10	1	0	0	1	0	0	0	0	1	0	0	0	37	2	0	2	0	1	1	SINGLE	1	0	2	45	2	0	2	0	0	1	2	1	1	1	.	0	11
female	CIS	Mother	10	1	1	1	0	0	0	0	0	0	0	0	0	33	2	1	2	223.469	2	0	SINGLE	1	0	2	25	1	0	1	0	1	0	3	1	1	1	0	1	11
male	CIS	Mother	10	1	1	1	0	0	0	0	0	0	0	0	0	37	2	1	2	229.987	2	0	MARRIED	1	0	2	50	2	0	1	1	1	0	3	1	1	1	0	1	11
male	CIS	Mother	10	1	1	1	0	0	0	0	0	0	0	0	0	33	2	0	2	111.734	2	0	NOT MARRIED	1	1	2	5	1	0	1	1	1	0	2	1	1	1	0	1	11
female	CIS	Mother	10	1	1	1	0	0	0	0	0	0	0	0	0	29	2	0	2	18.622	2	0	NOT MARRIED	1	0	2	10	1	0	1	1	1	0	3	1	1	1	0	1	11
male	CIS	Mother	10	1	0	0	0	0	0	0	1	0	0	0	1	37	2	1	2	46.556	2	0	MARRIED	2	0	2	60	2	0	1	1	1	0	3	1	0	0	.	0	11
male	CIS	Mother	10	1	0	0	0	0	0	0	1	0	0	0	1	32	2	0	1	46.556	2	0	NOT MARRIED	1	1	2	5	1	0	1	1	1	0	2	1	1	0	.	0	11
male	CIS	Mother	10	1	1	1	0	0	0	0	0	0	0	0	0	47	3	1	2	111.734	2	1	MARRIED	1	0	2	20	1	0	1	0	1	0	3	1	1	1	0	1	11
male	CIS	Mother	10	1	0	0	0	0	0	0	1	0	0	0	1	33	2	1	2	32.589	2	0	NOT MARRIED	1	1	2	30	1	0	1	1	1	0	3	1	1	0	.	0	11
male	CIS	Mother	10	1	0	0	0	0	0	0	1	0	0	0	1	36	2	0	2	0	1	1	MARRIED	2	0	2	45	2	0	1	1	1	0	3	1	1	0	.	0	11
female	CIS	Mother	10	1	1	1	0	0	0	0	0	0	0	0	0	65	4	0	1	0	1	1	SINGLE	2	0	2	30	1	0	1	1	1	0	3	1	1	1	0	1	11
female	CIS	Mother	10	1	1	1	0	0	0	0	0	0	0	0	0	25	2	0	2	18.622	2	1	MARRIED	1	0	2	40	2	0	1	1	1	1	2	1	1	1	.	0	11
female	CIS	Mother	10	1	0	0	0	0	0	0	1	0	0	0	1	23	1	0	1	27.934	2	0	NOT MARRIED	1	0	1	15	1	0	1	1	1	0	3	1	0	0	.	0	11
female	CIS	Mother	10	1	1	1	0	0	0	0	0	0	0	0	0	23	1	0	2	186.224	2	0	NOT MARRIED	1	0	2	30	1	0	1	1	1	1	3	1	1	1	.	0	11
male	CIS	Mother	10	1	0	0	0	0	0	0	1	0	0	0	1	26	2	0	2	37.245	2	0	NOT MARRIED	1	1	1	10	1	0	1	1	1	1	3	1	0	0	.	0	11
male	CIS	Mother	10	1	0	0	0	0	0	0	1	0	0	0	1	33	2	0	1	46.556	2	1	MARRIED	1	0	2	90	3	0	1	1	1	0	3	1	1	0	.	0	11
female	CIS	Mother	10	1	0	0	0	0	0	0	1	0	0	0	1	20	1	0	2	0	1	1	NOT MARRIED	1	0	1	20	1	0	2	1	1	0	3	1	0	0	.	0	11
male	CIS	Mother	10	1	1	1	0	0	0	0	0	0	0	0	0	27	2	0	2	37.245	2	0	NOT MARRIED	0	0	1	5	1	0	1	1	1	0	2	1	1	1	0	1	11
male	CIS	Mother	10	1	0	0	0	0	0	0	1	0	0	0	1	51	4	0	2	186.224	2	0	MARRIED	1	0	2	20	1	0	1	1	1	0	2	1	1	0	.	0	11
female	CIS	Mother	10	1	1	1	0	0	0	0	0	0	0	0	0	34	2	1	2	74.49	2	0	SINGLE	1	0	2	30	1	0	1	1	1	0	3	1	1	1	0	1	11
female	CIS	Mother	10	1	1	1	0	0	0	0	0	0	0	0	0	42	3	1	1	139.668	2	1	MARRIED	0	0	2	20	1	0	1	0	0	0	3	1	1	1	0	1	11
male	CIS	Mother	10	0	0	0	0	0	0	0	1	0	0	0	1	34	2	0	2	139.668	2	0	NOT MARRIED	1	0	2	30	1	0	1	1	1	0	2	1	1	0	.	0	11
female	CIS	Mother	10	1	1	1	0	0	0	0	0	0	0	0	0	27	2	0	2	0	1	1	NOT MARRIED	0	0	1	5	1	0	1	1	1	0	3	1	1	1	.	0	11
female	CIS	Mother	10	0	0	0	0	0	0	0	1	0	0	0	1	23	1	1	2	0	1	1	NOT MARRIED	0	0	2	30	1	0	1	0	0	0	3	1	1	0	.	0	11
male	CIS	Mother	10	0	0	0	0	0	0	0	1	0	0	0	1	34	2	0	2	55.867	2	0	MARRIED	0	1	2	20	1	0	1	1	1	1	3	1	1	0	.	0	11
female	CIS	Mother	10	1	1	1	0	0	0	0	0	0	0	0	0	46	3	0	2	0	1	1	MARRIED	2	0	2	60	2	0	2	1	1	0	3	1	0	0	.	0	11
male	CIS	Mother	10	1	0	1	0	0	0	0	0	0	0	0	0	34	2	1	1	74.49	2	0	NOT MARRIED	1	1	2	30	1	0	1	1	1	0	3	1	1	1	.	0	11
male	CIS	Mother	10	0	0	0	0	0	0	0	1	0	0	0	1	44	3	0	2	13.967	1	0	NOT MARRIED	1	0	2	15	1	0	1	1	1	1	2	1	1	0	.	0	11
female	CIS	Mother	10	1	1	1	0	0	0	0	0	0	0	0	0	21	1	0	2	27.934	2	1	NOT MARRIED	1	0	2	20	1	0	1	1	1	1	2	1	0	0	.	0	11
male	CIS	Mother	10	1	1	1	0	0	0	0	0	0	0	0	0	59	4	0	1	0	1	1	SINGLE	2	0	2	30	1	0	1	1	1	0	2	1	1	1	0	1	11
female	CIS	Mother	10	0	0	0	0	0	0	0	1	0	0	0	1	35	2	1	1	111.734	2	0	NOT MARRIED	2	1	2	15	1	0	1	0	1	0	3	1	1	0	.	0	11
female	CIS	Mother	10	1	0	0	0	0	0	0	1	0	0	0	1	42	3	0	2	0	1	1	SINGLE	1	0	1	10	1	0	1	1	1	1	3	1	0	0	.	0	11
male	CIS	Mother	10	0	0	0	0	0	0	0	1	0	0	0	1	33	2	0	2	37.245	2	0	NOT MARRIED	1	1	1	25	1	0	1	1	1	0	3	1	1	0	.	0	11
female	CIS	Mother	10	1	1	1	0	0	0	0	0	0	0	0	0	27	2	0	2	0	1	1	MARRIED	1	0	1	20	1	0	1	0	0	0	3	1	1	1	.	0	11
male	CIS	Mother	10	1	1	1	0	0	0	0	0	0	0	0	0	40	3	0	2	279.336	2	0	NOT MARRIED	1	0	1	10	1	0	1	1	1	0	3	1	1	1	0	1	11
male	CIS	Mother	10	1	0	0	0	0	0	0	1	0	0	0	1	39	2	0	2	74.49	2	0	MARRIED	2	1	2	10	1	0	1	1	1	0	3	1	0	0	.	0	11
female	CIS	Mother	10	1	0	0	0	0	0	0	0	0	0	1	1	29	2	0	2	9.311	1	1	NOT MARRIED	1	0	2	30	1	0	1	1	1	0	3	1	1	1	0	1	11
female	CIS	Mother	10	1	0	0	0	0	0	0	0	0	0	1	1	43	3	0	1	0	1	1	SINGLE	0	0	2	60	2	0	1	1	1	0	3	1	1	1	0	1	11
male	CIS	Mother	10	1	1	1	0	0	0	0	0	0	0	0	0	43	3	0	2	0	1	1	SINGLE	1	0	2	30	1	0	1	0	0	1	1	1	1	1	0	1	11
male	CIS	Mother	10	1	0	0	0	0	0	0	1	0	0	0	1	33	2	0	2	29.33	2	0	NOT MARRIED	1	1	2	15	1	0	1	1	1	1	3	1	0	0	.	0	11
female	CIS	Mother	10	1	0	0	0	0	0	0	0	0	0	1	1	45	3	0	2	0	1	1	SINGLE	2	0	2	120	3	0	1	1	1	1	3	1	1	1	.	0	11
male	CIS	Mother	10	1	1	1	0	0	0	0	0	0	0	0	0	28	2	0	2	74.49	2	0	NOT MARRIED	0	0	2	10	1	0	1	1	1	0	2	1	1	1	.	0	11
male	CIS	Mother	10	1	1	1	0	0	0	0	0	0	0	0	0	33	2	1	2	74.49	2	0	NOT MARRIED	0	0	2	15	1	0	1	1	1	1	3	1	1	1	.	0	11
female	CIS	Mother	10	1	0	0	0	0	0	0	0	0	0	1	1	35	2	0	2	32.589	2	0	NOT MARRIED	1	0	2	20	1	0	1	1	1	0	3	1	1	1	0	1	11
female	CIS	Mother	10	1	0	0	0	0	0	0	1	0	0	0	1	64	4	0	1	0	1	1	SINGLE	1	0	2	30	1	0	1	1	1	1	3	1	0	0	.	0	11
male	CIS	Mother	10	1	0	0	0	0	0	0	1	0	0	0	1	23	1	0	2	167.602	2	0	NOT MARRIED	0	1	2	20	1	0	1	0	1	0	2	1	1	0	.	0	11
female	CIS	Mother	10	1	1	1	0	0	0	0	0	0	0	0	0	27	2	0	2	27.934	2	0	NOT MARRIED	1	1	2	30	1	0	1	1	1	0	3	1	1	1	0	1	11
male	CIS	Mother	10	1	0	0	0	0	0	0	1	0	0	0	1	23	1	0	1	279.336	2	0	NOT MARRIED	0	0	2	30	1	0	1	1	1	0	2	1	0	0	.	0	11
female	CIS	Mother	10	1	0	0	0	0	0	0	0	0	0	1	1	27	2	1	2	0	1	1	MARRIED	0	0	1	35	2	0	1	1	1	1	3	1	1	1	0	1	11
female	CIS	Mother	10	1	1	1	0	0	0	0	0	0	0	0	0	30	2	1	2	111.734	2	0	MARRIED	1	0	1	10	1	0	1	0	0	0	3	1	1	1	0	1	11
female	CIS	Mother	10	1	1	1	0	0	0	0	0	0	0	0	0	32	2	1	1	93.112	2	0	MARRIED	2	1	2	20	1	0	1	0	1	0	3	1	0	0	.	0	11
male	CIS	Mother	10	1	0	0	0	0	0	0	0	0	0	1	1	34	2	1	2	111.734	2	0	NOT MARRIED	2	0	2	30	1	0	1	0	1	0	2	1	1	1	.	0	11
female	CIS	Mother	10	1	1	1	0	0	0	0	0	0	0	0	0	40	3	0	1	46.556	2	0	NOT MARRIED	1	0	2	35	2	0	1	0	0	0	3	1	1	1	.	0	11
female	CIS	Mother	10	1	0	0	0	0	0	0	1	0	0	0	1	36	2	1	1	111.734	2	1	NOT MARRIED	1	0	2	20	1	0	1	1	1	0	1	1	0	0	.	0	11
male	CIS	Mother	10	1	1	1	0	0	0	0	0	0	0	0	0	33	2	1	2	139.668	2	0	MARRIED	1	0	2	60	2	0	1	1	1	0	3	1	1	1	0	1	11
female	CIS	Mother	10	0	0	0	0	0	0	0	1	0	0	0	1	34	2	0	2	24.209	2	0	MARRIED	1	0	2	25	1	0	1	1	1	0	3	1	1	0	.	0	11
female	CIS	Mother	10	1	1	1	0	0	0	0	0	0	0	0	0	45	3	1	2	0	1	1	NOT MARRIED	2	0	2	40	2	0	1	1	1	0	3	1	1	1	.	0	11
female	CIS	Mother	10	1	0	0	0	0	0	0	1	0	0	0	1	28	2	1	2	55.867	2	1	MARRIED	1	0	2	20	1	0	1	0	1	0	3	1	0	0	.	0	11
male	CIS	Mother	10	1	0	0	0	0	0	0	1	0	0	0	1	27	2	0	2	83.801	2	0	MARRIED	1	0	2	10	1	0	1	1	1	0	3	1	0	0	.	0	11
female	CIS	Mother	10	1	0	0	0	0	0	0	0	0	0	1	1	24	1	0	2	18.622	2	1	NOT MARRIED	1	0	2	10	1	0	1	0	1	1	3	1	1	1	1	1	11
male	CIS	Mother	10	1	1	1	0	0	0	0	0	0	0	0	0	34	2	0	1	0	1	1	NOT MARRIED	0	0	2	30	1	0	1	1	1	0	3	1	1	1	1	1	11
male	CIS	Mother	10	1	0	0	0	0	0	0	0	0	0	1	1	29	2	1	2	186.224	2	0	NOT MARRIED	1	1	1	10	1	0	1	0	1	0	2	1	1	1	1	1	11
male	CIS	Mother	10	0	0	0	0	0	0	0	1	0	0	0	1	27	2	1	2	139.668	2	0	NOT MARRIED	0	1	2	20	1	0	1	1	1	0	2	1	1	0	.	0	11
male	CIS	Mother	10	1	0	0	0	0	0	0	1	0	0	0	1	24	1	1	2	0	1	1	NOT MARRIED	1	0	2	10	1	0	1	0	1	0	3	1	1	0	.	0	11
male	CIS	Mother	10	1	0	0	0	0	0	0	1	0	0	0	1	51	4	0	2	83.801	2	0	MARRIED	1	1	1	10	1	0	2	1	1	0	2	1	1	0	.	0	11
female	CIS	Mother	10	1	0	0	1	1	0	0	0	0	0	0	0	30	2	1	1	0	1	1	NOT MARRIED	1	0	2	10	1	0	1	1	1	0	3	1	1	0	.	0	11
female	CIS	Mother	10	1	0	0	0	0	0	0	1	0	0	0	1	28	2	0	1	0	1	1	NOT MARRIED	1	1	2	15	1	0	1	1	1	0	3	1	0	0	.	0	11
female	CIS	Mother	10	1	1	1	0	0	0	0	0	0	0	0	0	31	2	1	2	27.934	2	1	NOT MARRIED	1	0	2	20	1	0	1	0	1	0	3	1	1	1	0	1	11
male	CIS	Mother	10	1	1	1	0	0	0	0	0	0	0	0	0	43	3	0	2	0	1	1	MARRIED	2	0	2	20	1	0	1	1	1	1	2	1	1	1	0	1	11
male	CIS	Mother	10	1	1	1	0	0	0	0	0	0	0	0	0	43	3	1	1	419.004	2	0	NOT MARRIED	1	1	2	60	2	0	1	1	1	0	3	1	1	1	0	1	11
female	CIS	Mother	10	1	0	0	0	0	0	0	0	0	0	1	1	51	4	1	1	229.614	2	0	SINGLE	2	0	2	45	2	0	1	0	0	0	3	1	1	1	0	1	11
male	CIS	Mother	10	1	0	0	0	0	0	0	1	0	0	0	1	63	4	0	1	0	1	1	NOT MARRIED	2	0	1	10	1	0	2	1	1	0	3	1	1	0	.	0	11
male	CIS	Mother	10	1	0	0	0	0	0	0	1	0	0	0	1	36	2	1	2	465.56	2	1	MARRIED	1	0	2	20	1	0	1	1	1	0	3	1	1	0	.	0	11
male	CIS	Mother	10	0	0	0	0	0	0	0	1	0	0	0	1	36	2	0	2	46.556	2	0	MARRIED	1	1	2	10	1	0	1	1	1	0	3	1	0	0	.	0	11
male	CIS	Mother	10	1	1	1	0	0	0	0	0	0	0	0	0	29	2	0	2	49.349	2	0	NOT MARRIED	1	1	2	15	1	0	1	1	1	1	3	1	1	1	0	1	11
male	CIS	Mother	10	1	0	0	0	0	0	0	1	0	0	0	1	26	2	1	1	186.224	2	0	NOT MARRIED	1	0	2	10	1	0	1	1	1	0	3	1	0	0	.	0	11
female	CIS	Mother	10	1	0	0	0	0	0	0	1	0	0	0	1	21	1	0	2	0	1	1	NOT MARRIED	1	0	2	20	1	0	1	1	1	0	3	1	1	0	.	0	11
female	CIS	Mother	10	1	1	1	0	0	0	0	0	0	0	0	0	31	2	1	1	121.046	2	0	NOT MARRIED	1	1	2	20	1	0	1	0	1	0	3	1	1	1	.	0	11
female	CIS	Mother	10	1	0	0	0	0	0	0	1	0	0	0	1	25	2	0	2	27.934	2	0	MARRIED	1	0	2	20	1	0	1	0	0	0	3	1	0	0	.	0	11
female	CIS	Mother	10	1	0	0	0	0	0	0	1	0	0	0	1	25	2	1	2	111.734	2	0	MARRIED	1	0	1	15	1	0	1	0	1	0	3	1	0	0	.	0	11
male	CIS	Mother	10	1	1	1	0	0	0	0	0	0	0	0	0	31	2	0	1	0	1	1	NOT MARRIED	1	0	1	60	2	0	1	1	1	1	2	1	1	1	.	0	11
female	CIS	Mother	10	1	1	1	0	0	0	0	0	0	0	0	0	26	2	0	1	0	1	1	MARRIED	1	0	3	30	1	0	1	0	1	0	3	1	1	1	0	1	11
female	CIS	Mother	10	1	1	1	0	0	0	0	0	0	0	0	0	19	1	0	1	13.967	1	0	NOT MARRIED	0	0	2	10	1	0	1	1	1	0	2	1	1	1	0	1	11
female	CIS	Mother	10	1	1	1	0	0	0	0	0	0	0	0	0	34	2	1	2	102.423	2	0	MARRIED	1	0	1	15	1	0	1	0	1	0	3	1	0	0	.	0	11
male	CIS	Mother	10	1	1	1	0	0	0	0	0	0	0	0	0	30	2	0	2	32.589	2	0	NOT MARRIED	0	1	1	30	1	0	1	1	1	0	3	1	1	1	0	1	11
female	CIS	Mother	10	1	0	0	0	0	0	0	0	0	0	1	1	58	4	1	1	125.701	2	0	SINGLE	2	0	2	10	1	0	1	0	1	0	3	1	1	1	.	0	11
[truncated: 198 more rows]
